# Supplementary material for: Revealing the Proteome of Motor Cortex Derived Extracellular Vesicles Isolated from Amyotrophic Lateral Sclerosis Human Postmortem Tissues
Source: Cells. 2020 Jul 16;9(7):1709. doi: 10.3390/cells9071709 (PMC7407138; doi:10.3390/cells9071709)
Supplement: Supplementary file 1 [file cells-09-01709-s001.zip]

Archive with 1 entries (1 files):
- cells-822972-supplementary.xlsx
