# Supplementary material for: Revealing the Proteome of Motor Cortex Derived Extracellular Vesicles Isolated from Amyotrophic Lateral Sclerosis Human Postmortem Tissues
Source: Cells. 2020 Jul 16;9(7):1709. doi: 10.3390/cells9071709 (PMC7407138; doi:10.3390/cells9071709)
Supplement: Supplementary file 1 [file cells-09-01709-s001.zip › cells-822972-supplementary.xlsx]

## Sheet: Supp Table S1
Supplementary Table 1 - LFQ of all MCEV and TB proteins identified which are reflected in Figure 2A
Protein.IDs	Gene.names	LFQ.intensity.NC10.MCEV	LFQ.intensity.NC13.MCEV	LFQ.intensity.NC14. MCEV	LFQ.intensity.ALS15.MCEV	LFQ.intensity.ALS2.MCEV	LFQ.intensity.ALS3.MCEV	LFQ.intensity.ALS5.MCEV	LFQ.intensity.ALS6.MCEV	LFQ.intensity.ALS7.MCEV	LFQ.intensity.ALS8.MCEV	LFQ.intensity.ALS9.MCEV	LFQ.intensity.ALS15.TB	LFQ.intensity.ALS2.TB	LFQ.intensity.ALS3.TB	LFQ.intensity.ALS5.TB	LFQ.intensity.ALS6.TB	LFQ.intensity.ALS7.TB	LFQ.intensity.ALS8.TB	LFQ.intensity.ALS9.TB	LFQ.intensity.NC10.TB	LFQ.intensity.NC12.TB	LFQ.intensity.NC13.TB	LFQ.intensity.NC14.TB
E9PG46;Q2M2I8;K4DI97;Q9NSY1	AAK1	24.7347	25.2936	NA	24.3992	24.6307	24.8363	26.0693	24.7304	25.4521	25.2847	24.0372	28.4137	27.3401	27.6638	27.7052	27.8209	27.6953	28.2339	27.7358	27.7063	27.8792	27.7819	26.8936
P49588;H3BPK7	AARS	26.5485	26.3557	25.8468	25.9283	26.1642	26.1401	26.6992	26.0125	26.2267	26.2343	26.5031	27.3543	27.2056	27.4208	27.1561	27.6369	26.7066	27.1518	27.2224	27.3411	27.3028	27.6092	27.2187
H3BRN4;P80404;H3BNQ7;H3BPW8;H3BMJ9;H3BRJ1;H3BRT1	ABAT	25.6094	25.4195	26.3322	26.2642	25.7772	25.1189	25.6552	25.6203	26.0556	25.927	25.3703	31.6203	33.5291	30.7371	30.9633	32.0568	33.3085	32.4559	32.9497	32.7838	32.5756	31.2924	33.4764
P08183;P21439	ABCB1	26.6747	25.6182	27.114	25.5819	25.8631	25.5923	25.993	25.3236	26.3458	26.4422	25.3223	NA	NA	NA	NA	NA	NA	NA	NA	NA	NA	NA	NA
Q9NUJ1	ABHD10	NA	NA	NA	NA	NA	NA	NA	NA	NA	NA	NA	26.2958	25.3624	26.1722	26.1678	25.4429	25.7818	26.4566	25.9972	25.6804	26.6556	25.7711	24.3495
Q96IU4;F8W9U3;B4DQI4	ABHD14B	NA	NA	NA	NA	NA	NA	NA	NA	NA	NA	NA	NA	NA	NA	NA	NA	25.7947	NA	NA	NA	NA	NA	NA
B6VEX4;A0A0A0MRT6;Q8IZP0	ABI1	26.7203	27.6927	28.1724	27.8053	27.3744	27.7705	27.4542	27.6474	27.4039	27.5528	27.8141	NA	NA	NA	NA	NA	NA	NA	NA	NA	NA	NA	NA
E9PEZ7;E7EW77;E7EP65;A0A0C4DG21;F8WAL6;Q9NYB9;F8WEB9;B7Z836;F8WBL5;E7EUA1;F8WAU3;F8WCD7;F8WAZ8;H7C3Q7	ABI2	26.3866	27.2935	27.8794	27.6436	27.162	27.6279	27.3198	27.2983	27.1232	27.2347	27.5349	26.747	26.6519	26.721	26.948	26.9126	25.8378	26.5836	26.9133	26.845	26.5765	26.7947	25.9325
A0A0B4J2A4;P42765;K7EME0;K7EJB1;K7EJ68;K7ER88	ACAA2	NA	NA	NA	NA	NA	NA	NA	NA	NA	NA	NA	30.1673	29.6109	29.8554	29.9766	29.6886	29.6973	30.0755	29.7913	29.9865	29.9349	29.7711	28.9611
A0A087X1T7;H0YM81;E7EX88;Q6PID9;E7ENV9;P16112;H0YK70	ACAN	28.3214	27.9436	28.0642	27.7041	30.0314	27.4732	27.9587	29.3227	27.6625	28.4269	27.8802	29.4705	30.9449	29.1572	28.2604	29.2789	31.5681	29.6548	29.9642	30.4764	28.8471	29.534	32.6049
P24752;H0YEL7;E9PRQ6;E9PKF3	ACAT1	24.5544	24.573	25.9872	25.4586	24.4351	24.692	24.2305	24.2759	25.1937	25.224	24.0051	27.0085	26.7105	26.6977	26.6275	26.8044	26.8082	26.3037	26.8945	26.207	25.6364	26.9323	27.1463
Q9BWD1	ACAT2	NA	NA	NA	NA	NA	NA	NA	NA	NA	NA	NA	30.1283	29.8675	29.9569	29.8622	29.9508	29.3895	29.8742	29.6674	29.9432	29.8293	29.7468	29.3951
Q8N6N7	ACBD7	NA	NA	NA	NA	NA	NA	NA	NA	NA	NA	NA	25.0001	26.3992	25.5538	25.8951	25.7812	26.4744	25.1509	26.3796	25.845	25.7245	26.601	27.2552
P53396;K7ESG8;K7EIE7	ACLY	27.6391	28.4657	28.4985	28.6943	29.4674	29.2611	29.1074	28.8685	27.8313	28.5823	28.6173	28.281	28.2169	28.1659	27.9634	28.2149	28.2055	28.5326	28.2463	27.9785	28.5774	28.1812	28.0094
P21399	ACO1	26.5226	25.474	27.1791	25.5877	25.4689	26.0469	25.6407	25.5241	26.3673	26.1605	25.8453	28.6963	28.7277	28.7174	28.725	28.9269	28.889	28.8518	28.6578	29.0282	28.7619	28.9618	29.0585
A2A274;Q99798	ACO2	27.713	27.4155	28.622	28.182	28.3754	27.7851	27.7157	28.0654	28.4476	27.8863	27.4376	26.4836	26.3081	26.4598	26.6639	26.8722	25.9456	26.3535	26.2921	26.2574	26.3649	26.4907	26.4158
G3V4F2;A0A087X0W7;Q86TX2;A0A087WT95;P49753	ACOT1;ACOT2	NA	NA	NA	NA	NA	NA	NA	NA	NA	NA	NA	28.0641	27.9012	28.3096	28.0301	28.0961	27.9881	28.0585	27.9381	28.2461	28.3398	28.4713	28.3457
O00154;K7EKP8	ACOT7	26.958	26.4906	27.0441	26.768	26.7837	26.8804	26.8547	26.8337	26.9735	26.8149	26.6198	29.2018	30.2426	28.5528	28.1726	29.2575	30.4035	29.4146	29.3024	29.4377	29.1091	29.0317	30.707
P24666;G5E9R5;F2Z2Q9	ACP1	NA	NA	NA	NA	NA	NA	NA	NA	NA	NA	NA	29.2916	27.2929	28.6527	28.2961	28.4168	27.2313	28.1169	27.7006	27.4993	27.8574	28.2022	27.5356
Q9UKU0;E7ERD7;C9J8C7;C9J3Z0;C9J4I1;C9JK59;C9JT10;C9JPA5;Q9ULC5	ACSL6	28.8419	29.3963	26.5982	28.8803	29.1737	28.6697	28.9583	29.2793	27.6683	28.5745	29.0025	NA	NA	NA	NA	NA	NA	NA	NA	NA	NA	NA	NA
Q9NUB1;Q5TF43	ACSS1	NA	NA	NA	NA	NA	NA	NA	NA	NA	NA	NA	25.2514	25.8849	26.4282	26.5953	26.2752	25.774	25.8281	26.2728	26.57	26.6644	26.4	25.1566
P60709;E7EVS6;G5E9R0;C9JZR7;C9JTX5;Q562R1;Q9BYX7	ACTB	34.331	34.7584	33.6155	34.6437	34.3707	34.3921	34.3915	34.5991	34.2414	34.3389	34.2714	28.8203	29.1717	29.0682	28.8938	28.9325	28.9275	28.8733	29.0646	28.9959	28.5418	29.2672	29.4431
P68032;P68133;A6NL76	ACTC1;ACTA1	30.6547	31.5621	30.3024	31.2371	30.6387	30.936	31.0652	30.6805	30.6982	31.1361	30.4327	27.5344	27.741	27.6196	27.8042	27.5858	27.2878	27.6338	27.4719	27.6821	27.6002	27.7675	27.5231
P63261;I3L4N8;I3L3I0;I3L1U9	ACTG1	NA	NA	NA	NA	NA	NA	NA	NA	NA	NA	28.3982	27.5186	27.4878	27.3365	27.2627	27.478	27.2005	27.5928	27.5822	27.073	27.8891	26.8219	26.5117
P12814;G3V2N5;G3V380	ACTN1	28.2792	27.9623	28.0909	28.4657	28.4838	28.3405	28.4203	28.5281	28.357	28.1845	28.0369	27.3479	26.308	26.8378	26.8078	26.8787	26.5967	27.0048	26.5886	26.5851	26.8466	26.7828	26.1388
P35609;F6THM6	ACTN2	24.9494	24.9036	24.3585	25.7051	25.4104	25.0397	25.5964	25.9006	25.233	24.9782	24.6671	26.5128	26.4006	26.5165	25.7515	26.2684	26.3379	26.3973	25.895	NA	25.3709	26.4454	26.3382
O43707;F5GXS2;K7EP19	ACTN4	28.8123	28.6728	29.0825	28.9464	29.1513	28.9324	29.0314	29.1467	29.1674	28.8529	28.656	25.3874	27.8463	25.28	NA	24.523	28.2005	26.3766	26.4951	26.8641	25.2859	25.5338	29.4423
P61163;R4GMT0;A0A1B0GVS3	ACTR1A	30.0106	30.1272	29.7377	30.426	29.5062	29.5511	30.3475	30.3853	29.5696	30.3685	29.8999	27.5039	27.3876	27.5303	27.5781	27.4164	26.8581	27.5508	27.3159	27.3724	27.5301	27.6341	26.9633
P42025	ACTR1B	28.0485	28.2962	27.7926	28.5929	27.8554	27.6707	28.4364	28.3392	27.6645	28.4934	28.0388	NA	25.5734	24.7253	NA	NA	27.3308	24.3453	25.7807	NA	NA	24.4613	27.3798
P61160;F5H6T1;A0A1B0GWD0;A0A1B0GWH0	ACTR2	28.1929	28.6507	29.2859	28.6733	28.5847	28.7399	28.6701	28.377	28.6824	28.6619	28.8152	26.2989	26.814	26.0904	26.2446	26.2905	26.8702	26.6141	26.8127	26.3102	26.9247	26.2375	26.6869
P61158;B4DXW1;F8WDR7;F8WEW2;F8WE84	ACTR3	28.9648	29.4012	29.9356	29.2886	28.9617	29.3437	29.0666	29.0156	29.4194	29.3197	29.4278	27.0449	27.3321	26.1433	26.4859	26.4627	27.3567	27.0325	26.8209	27.0163	27.4088	26.82	27.1762
Q9P1U1;A0A0A0MTI9;Q9C0K3;H7C4J1;C9IZN3	ACTR3B	26.3127	27.0224	27.0388	27.3533	26.8003	26.9283	27.1332	26.9033	27.0728	26.8016	26.9364	24.8582	24.0457	25.1963	25.1589	24.2659	23.7967	25.1992	25.0931	25.4357	25.1595	24.9858	23.7554
Q03154;A0A1B0GU86;A0A1B0GW23;A0A1B0GV31;C9JMV9;F8WC59;C9JYZ0;A0A1B0GVA5;A0A1B0GTG3;A0A1B0GVZ3;A0A1B0GVG0;A0A1B0GU36	ACY1;ABHD14A-ACY1	NA	NA	NA	NA	NA	NA	NA	NA	NA	NA	NA	NA	25.1134	NA	NA	NA	NA	NA	NA	NA	NA	26.0074	25.9532
O14672;H0YNC5	ADAM10	28.4918	28.5328	28.8295	28.2956	28.1941	28.4706	28.3515	28.8321	28.5337	28.6223	27.9679	NA	NA	NA	NA	NA	NA	NA	NA	NA	NA	NA	NA
F8WAD8;Q9P0K1;E7EPF1;H7C3I4;H7C0Q9	ADAM22	27.4736	27.0353	26.863	27.0819	27.5883	27.0394	27.5154	27.1769	27.2749	27.1311	27.2672	25.5379	25.6075	25.0537	24.702	26.2338	25.6	24.675	26.4179	25.164	24.8684	25.9678	25.983
E7EWD3;O75077;H7C2M6	ADAM23	26.672	26.4323	26.2632	26.1231	26.8309	26.3183	26.6318	26.5381	26.4248	26.5077	26.5212	NA	NA	NA	NA	NA	NA	NA	NA	NA	NA	NA	NA
P35611;E7EV99;E7ENY0;A0A0A0MSR2;H0Y9H2;D6RF25;D6RJE2;D6RAH3	ADD1	27.2868	26.8118	27.1055	27.0328	26.703	26.7966	26.9991	27.0169	26.9585	27.2303	26.8032	26.1196	27.3017	27.1386	26.1906	25.6446	27.2314	26.2449	26.714	26.9712	26.0953	27.6828	28.1059
P35612;C9J080;A0A1C7CYY0;C9JTM0	ADD2	25.4327	25.1166	25.2547	25.3592	24.8695	24.7847	25.2635	25.2052	25.2932	25.3951	25.038	27.2942	26.7481	27.3705	27.588	27.2557	26.3248	27.015	27.0647	26.9812	27.29	27.2702	26.3591
Q9UEY8	ADD3	NA	NA	NA	NA	NA	NA	NA	NA	NA	NA	NA	25.6502	25.4552	25.6643	26.0767	26.0086	25.456	25.7923	25.4621	25.8525	25.7181	25.1856	24.4592
P00325;V9HW50;D6RHZ6;A0A087WU81;A0A087WUC4	ADH1B;HEL-S-117	NA	NA	NA	NA	NA	NA	NA	NA	NA	NA	NA	30.3483	30.9397	29.447	29.178	30.0578	31.351	30.1468	30.0291	30.1687	30.2342	29.7002	31.4895
P11766;D6RFE4;H0YAG8;D6R9G2;D6RAY0	ADH5	26.6792	25.9252	27.4456	26.0027	25.4318	26.1861	25.9526	25.7723	26.6964	26.4408	26.277	26.2424	25.6975	26.2058	26.2263	25.9914	25.7115	26.5424	25.7818	26.0637	25.9934	26.1969	24.9878
Q15847	ADIRF	NA	NA	NA	NA	NA	NA	NA	NA	NA	NA	NA	24.8415	25.7421	25.4139	24.8645	25.2285	24.99	24.3495	25.447	25.3385	NA	26.1647	25.7672
P30520	ADSS	NA	NA	NA	NA	NA	NA	NA	NA	NA	NA	NA	26.0039	25.416	26.2794	26.3912	26.2373	24.9928	26.1361	26.0168	25.8603	26.1698	26.2144	24.8685
Q96P47;C9J975;E7ESL9;H7C5G0;H7C4U6;H7C4F1;C9J8Z2	AGAP3	NA	NA	NA	NA	NA	NA	NA	NA	NA	NA	NA	27.1764	26.8623	27.0625	27.404	27.3205	26.3816	27.1484	26.7604	27.1244	26.8663	27.0391	NA
P35573;A0A1C7CYW1	AGL	27.2448	27.0783	28.4722	27.3807	27.8405	27.044	27.515	27.7468	27.8888	27.5896	27.0233	29.869	29.5482	29.9131	29.9584	29.7373	29.3885	29.4513	29.6191	29.8231	29.7475	29.5029	29.1288
Q9NRZ7;C9JL26;C9J184	AGPAT3	25.3849	25.4971	NA	25.5447	25.8962	25.6256	25.4433	26.0369	25.0901	25.5	26.1406	NA	NA	NA	NA	NA	NA	NA	NA	NA	NA	NA	NA
O00468;A0A087X208;H0Y5U1	AGRN	27.2776	27.7011	28.1083	27.8376	28.0393	27.6638	27.4888	28.2944	28.2726	27.5946	27.0971	NA	NA	NA	NA	NA	NA	NA	NA	NA	NA	NA	NA
P01019	AGT	NA	NA	NA	NA	NA	NA	NA	NA	NA	NA	NA	26.6844	25.9771	26.4431	26.5546	25.8838	26.0697	26.5623	25.8805	26.1612	26.7857	26.2477	24.8532
P23526	AHCY	27.0537	27.0684	28.4557	27.5154	27.6801	27.6209	27.2155	27.5792	27.8081	27.4129	27.1314	30.3502	30.3575	30.1697	30.1358	30.419	30.3133	30.2915	30.3125	30.4521	30.4015	30.5736	30.3939
O43865	AHCYL1	26.1116	26.3219	27.2332	26.1287	26.2434	26.2976	26.1817	25.7958	26.3387	26.3946	26.8766	27.1163	27.6312	27.1702	27.011	27.1233	28.0389	27.4245	27.6109	27.0748	27.6732	27.1777	28.172
Q96HN2;H0Y8B3;C9K0S0	AHCYL2	26.6594	27.1676	27.9156	27.0515	27.053	27.0227	26.9605	26.4224	27.2576	27.0372	27.368	29.3179	28.2897	29.6771	29.0693	29.0185	28.5085	29.3331	29.5845	28.4949	29.3629	28.9451	27.9541
Q09666;E9PKR9;E9PLK4;E9PQE3;E9PJZ0;E9PJC6	AHNAK	33.1782	31.5046	32.5908	31.0293	30.7246	31.5351	31.3297	31.0383	31.9268	32.1786	32.0245	27.6909	27.7058	27.9557	27.8447	28.0252	27.3053	27.5487	27.4564	27.7721	27.5608	27.4848	27.0004
O95433;H0YJG7;G3V438;G3V3W9;H0YJ63;H0YJU2	AHSA1	NA	NA	NA	NA	NA	NA	NA	NA	NA	NA	NA	27.7216	27.7246	27.8665	27.9259	27.7558	27.754	27.8174	27.8375	27.8476	28.1641	28.2069	27.6693
Q5T9B7;P00568;H0Y4J6;H0YID2	AK1	27.5008	27.3734	27.7039	26.9097	27.0008	27.4136	27.1496	26.7907	27.0485	27.2792	28.1951	NA	24.9155	NA	NA	NA	25.2842	24.2943	NA	24.2969	NA	NA	25.8097
Q9UIJ7	AK3	NA	NA	NA	NA	NA	NA	NA	NA	NA	NA	NA	29.7103	29.2972	30.2857	30.1867	29.7316	29.5611	29.5341	29.5739	29.0522	29.7418	29.275	28.5179
Q02952	AKAP12	26.7066	25.6357	27.5239	25.2023	25.596	26.069	25.9163	24.9521	26.6786	26.0547	26.5935	26.2254	25.5221	26.457	25.7425	26.2839	25.3155	26.7051	25.7097	26.6156	25.7156	25.3112	23.9741
P14550;Q5T621;V9GYG2;V9GYP9	AKR1A1	NA	NA	NA	NA	NA	NA	NA	NA	NA	NA	NA	25.7866	26.1286	26.5239	26.5528	26.0979	26.0625	26.5214	26.7419	25.8026	26.7028	26.5872	25.6757
P15121;E9PCX2;E9PEF9	AKR1B1	27.4444	26.8045	27.9656	26.8574	27.1946	27.3519	27.0768	27.2171	27.521	27.2247	27.0631	NA	23.6798	23.6905	NA	24.6601	23.0477	24.1515	NA	24.1695	NA	NA	22.5671
Q04828;H0Y804;A6NHU4	AKR1C1	26.6871	25.7564	26.9408	25.6642	25.5745	26.2327	26.5168	25.6981	26.6417	26.4424	25.6848	NA	NA	NA	NA	NA	NA	NA	NA	NA	NA	NA	NA
A0A0A0MSS8;P42330;S4R3Z2;S4R3D5;P17516	AKR1C3	NA	NA	NA	NA	NA	NA	NA	NA	NA	NA	NA	24.8377	NA	24.495	24.9465	NA	NA	NA	NA	25.0822	25.3356	24.962	NA
O43488;H3BLU7;H7C5H7;H7C4Q7	AKR7A2	NA	NA	NA	NA	NA	NA	NA	NA	NA	NA	NA	27.7312	27.0979	26.619	25.9512	27.3301	27.1621	25.8841	27.4369	26.4057	25.7939	27.0452	27.8011
P13716;B7ZBK6	ALAD	29.1497	29.2307	30.2366	29.5955	30.0763	29.6512	29.2417	29.668	29.4281	29.5971	29.2275	28.1797	28.1004	27.2477	27.0972	28.3735	28.1208	27.1126	28.2018	27.8369	26.7443	27.9642	29.0193
Q13740;F5GXJ9;H7C543	ALCAM	30.1203	29.2083	30.0816	29.0109	29.097	29.321	29.2872	29.32	29.6314	29.7046	29.3733	NA	NA	NA	NA	NA	NA	NA	NA	NA	NA	NA	NA
Q8IZ83;F5H4B6;M0QY06	ALDH16A1	28.0181	28.7904	28.888	28.0116	27.9335	28.0595	28.4387	28.187	28.5338	28.5476	28.0501	NA	NA	NA	NA	NA	NA	NA	NA	NA	NA	NA	NA
P00352;Q5SYQ7;Q5SYQ9;Q5SYQ8	ALDH1A1	28.9015	28.673	29.8407	28.9817	29.198	29.0107	28.8926	28.8948	29.2308	29.0907	28.6378	23.5951	24.2573	NA	NA	NA	24.6441	23.3295	23.2199	NA	22.5566	NA	25.9519
H0YMG7;O94788;Q9UED3;H0YKL3;H0Y2X5;P47895	ALDH1A2	26.2675	24.7108	26.883	25.1586	24.6483	26.0509	25.4768	25.7551	26.5325	25.637	25.1814	NA	NA	NA	NA	NA	NA	NA	NA	NA	NA	NA	NA
O75891;C9IZ36;C9JYZ6;C9JY00;D6RFJ7;Q3SY69;F2Z324;F8WC34	ALDH1L1	30.7716	30.5728	30.985	31.2971	31.1306	30.458	30.6282	30.8929	30.9318	30.845	30.7841	29.6581	29.154	29.3859	29.5639	29.6841	28.946	29.1305	29.07	29.3904	28.692	29.5737	29.4571
P05091;S4R3S4;F8VP50	ALDH2	29.477	29.2602	30.1298	30.2956	29.9923	29.4259	29.1906	29.651	29.7103	29.7811	29.1535	27.5834	27.4712	27.7426	27.6094	27.6405	27.3546	27.3156	26.9678	27.6473	26.6475	27.7829	27.8773
P51648;J3QRD1;I3L1M4;J3QS00;J3QKK9;J3KTG1;C9JGJ2;I3L0X1;J3KTD9;I3L2W1;K7EN73;E9PJV0;C9JKT2;C9JMC5;I3L3I9;A8MYB8;E9PNN6;P48448;P30838	ALDH3A2	27.8015	27.4753	26.6928	27.2414	27.1803	26.5019	26.4845	27.4186	27.5756	27.0742	27.496	NA	NA	NA	NA	NA	NA	NA	NA	NA	NA	NA	NA
P30038;Q5TF55	ALDH4A1	25.3662	26.0078	25.9695	26.7314	25.4878	25.5637	25.7349	25.7725	25.9419	25.816	25.6498	27.3845	27.2904	27.4682	27.1471	27.4339	27.4592	27.7206	27.4763	27.0868	27.2143	27.3613	26.9812
P51649;C9J8Q5	ALDH5A1	25.5969	25.9396	27.0708	27.165	26.43	26.3967	26.1322	26.4143	26.5092	26.3684	25.6136	29.0681	30.664	28.5879	27.8758	28.6968	31.1994	29.2762	30.595	29.1543	28.4758	28.506	30.9532
Q02252;G3V4Z4	ALDH6A1	26.9097	27.1179	26.5972	26.7715	26.7778	26.1564	26.7475	26.6379	26.6258	27.0347	26.6647	31.1785	31.0811	31.3096	31.1593	31.1807	31.077	31.2648	31.1273	31.0729	31.3619	31.1503	30.8678
A0A1B0GTG2;A0A1B0GW77;P49419;A0A1B0GUA1;A0A1B0GW82;A0A1B0GTY9;A0A1B0GTJ4;A0A1B0GV49;A0A0J9YWF7;A0A1B0GUY0;H0YHM6;F8WDY6;F8VVF2;A0A1B0GVU0;A0A0J9YWM6;A0A1B0GW65;F8WD33	ALDH7A1	28.9994	28.7696	29.8713	29.4852	29.0429	29.1964	28.6609	28.2744	29.3031	29.1137	29.0525	26.156	25.0797	26.2523	24.8399	24.9333	24.2051	24.641	24.9385	25.2429	25.7499	24.9164	24.8917
P49189	ALDH9A1	28.5992	27.965	29.1842	28.0879	27.6611	28.1202	27.5379	27.7221	28.4632	28.4645	28.1785	28.9264	29.3194	28.6309	28.5998	29.1363	29.6374	29.0374	28.8666	29.2248	28.658	29.302	30.2055
P04075;J3KPS3;H3BQN4;H3BPS8;H3BUH7;H3BR04;H3BU78;H3BMQ8;H3BR68	ALDOA	31.4971	31.4029	32.7491	31.9389	32.374	32.0744	31.4759	31.9547	32.2514	31.7242	31.7071	28.7755	29.5109	28.4722	28.8386	28.9459	29.3539	29.3049	29.3877	29.3122	29.801	28.1983	28.5896
P09972;A8MVZ9;J3KSV6;J3QKP5;C9J8F3;J3QKK1;K7EKH5	ALDOC	31.3598	31.1125	32.5375	31.9501	32.5442	32.0605	31.433	32.0427	32.0628	31.5317	31.6823	28.9262	28.8629	29.3955	29.2943	29.2483	28.4833	28.9624	28.9014	28.99	28.7332	29.6246	29.4202
H0Y360;Q01433;H0YF16	AMPD2	26.5996	27.097	28.4976	27.3949	27.3917	27.0923	27.0026	27.1827	27.2294	27.424	27.3635	NA	NA	NA	NA	NA	NA	NA	NA	NA	NA	NA	NA
P49418;H0Y7T8	AMPH	27.1064	26.6361	27.0895	26.651	27.2217	27.3008	26.6781	26.5769	26.9784	26.8854	26.7321	27.6547	28.4469	27.8662	27.9164	27.5192	28.1995	27.5947	28.3079	28.0096	27.5225	28.6315	28.7706
P16157;H0YBS0	ANK1	30.5303	32.4033	32.9231	30.4062	31.8204	31.0837	30.7584	30.5874	31.7376	31.8463	30.9532	NA	NA	NA	NA	NA	NA	NA	NA	NA	NA	NA	NA
Q01484;E9PHW9;A0A0U1RQN6;B7Z651	ANK2	29.4171	29.8022	28.8357	29.4332	29.3774	29.1547	29.3693	28.8912	29.1339	29.4535	29.5808	26.3059	26.1145	26.5696	26.4692	26.4599	25.9557	26.2847	26.2144	26.2595	26.2569	26.9838	25.9187
Q12955;A0A087X0B4;D6RHY3;A0A087WZ65;A0A087WTF3;H0Y3A4;H0Y951;A0A087WY90;H0YA66	ANK3	NA	NA	NA	NA	NA	NA	NA	NA	NA	NA	NA	28.4524	28.0856	27.989	27.8145	28.5855	28.2566	28.1242	27.4095	28.1562	27.1941	27.9539	28.2469
Q9P2R3;I3L3P8;K7EPT2	ANKFY1	NA	NA	NA	NA	NA	NA	NA	NA	NA	NA	NA	25.6416	25.8797	26.1895	26.8412	26.6116	24.3576	26.0318	26.3503	25.4085	26.4652	25.7342	24.4635
H0YN26;P39687;H7BZ09;O43423	ANP32A	NA	NA	NA	NA	NA	NA	NA	NA	NA	NA	NA	26.5573	25.9519	25.8851	26.0182	26.6503	26.081	26.0983	25.4636	26.1545	25.8689	25.5356	26.2759
P15144;H0YKT6;H0YMC1;H0YLZ8	ANPEP	27.7515	26.0807	27.1709	25.1416	25.8523	26.2667	25.5192	24.5087	26.6419	26.6778	26.0886	NA	NA	NA	NA	NA	NA	NA	NA	NA	NA	NA	NA
P04083;Q5T3N1;Q5T3N0	ANXA1	31.9553	30.3934	32.2228	30.3221	29.8349	30.7619	30.2672	30.4482	31.0554	31.0205	31.827	28.2499	27.2384	28.9621	28.9808	27.8179	29.487	28.982	28.0908	26.8413	27.6105	27.484	28.5279
P50995;H0Y6E1	ANXA11	31.1233	31.6482	32.1242	31.2466	30.5309	31.6854	31.167	31.802	31.3474	31.5043	31.5137	NA	NA	NA	NA	NA	NA	NA	NA	NA	NA	NA	NA
P07355;H0YN42;H0YMD0;H0YMU9;H0YM50;A6NMY6;H0YKS4;H0YN28;H0YL33;H0YMM1;H0YNA0;H0YKZ7;H0YLV6;H0YMT9;H0YKX9;H0YN52;H0YKL9;H0YMW4;H0YKV8;H0YMD9;H0YNB8;H0YKN4;H0YLE2	ANXA2;ANXA2P2	34.5989	32.5697	34.0845	32.1438	31.4541	32.8888	32.4444	32.6131	33.2752	33.359	33.3564	28.6993	29.0913	28.7066	27.8171	27.963	29.1392	28.6368	28.7539	28.4923	28.4551	28.1501	29.7328
P12429;D6RA82;D6RFG5;D6RCA8;D6RAZ8;D6RFJ9	ANXA3	28.4598	26.5774	28.4578	26.8939	27.125	27.9375	27.0771	27.5507	28.0662	27.413	27.2176	NA	NA	NA	NA	NA	NA	NA	NA	NA	NA	NA	NA
P09525;Q6P452;B4E1S2	ANXA4	30.8707	29.6894	31.1745	29.4775	29.1209	30.3493	29.6403	29.9071	30.402	30.1759	30.414	NA	NA	NA	NA	NA	NA	NA	NA	NA	NA	NA	NA
P08758;D6RBL5;D6RBE9;E9PHT9;D6RCN3	ANXA5	34.3007	33.1696	34.4595	32.631	32.0478	33.3821	32.9792	32.7547	33.7377	33.4403	33.9511	26.3049	26.2775	26.2841	26.6202	26.3019	26.0277	26.2138	26.5143	26.5901	26.4295	26.5585	25.8603
P08133;E7EMC6;E5RFF0;E5RI05;E5RJR0;E5RIU8	ANXA6	33.8634	32.3077	33.883	32.3803	32.0031	33.143	32.5485	32.4964	33.1925	32.9531	33.2474	32.2594	31.9565	31.9429	32.1827	32.0541	31.7829	32.1413	32.0921	31.9153	31.9945	32.0344	31.8356
P20073	ANXA7	31.9084	31.8197	32.0295	31.7008	30.7466	31.9252	31.5028	32.3175	31.8142	31.8064	31.6016	27.0419	25.3682	26.4769	26.1614	25.8578	25.5609	26.559	26.2189	26.0476	26.3789	26.0507	25.0109
Q16853;K7EQZ5;K7EL47;K7EIK5;O75106	AOC3	26.5207	26.4559	27.0044	26.4633	26.3864	25.3049	26.8734	27.7515	26.9637	26.6124	26.146	NA	NA	NA	NA	NA	NA	NA	NA	NA	NA	NA	NA
Q10567;C9J1E7;H7C034	AP1B1	27.3496	27.6325	27.6143	27.3302	27.6819	27.3992	27.366	27.2264	27.2056	27.6072	27.78	35.4895	34.5588	35.4902	35.478	35.2018	35.0268	35.0755	33.9008	34.1627	34.8459	34.4927	34.8226
Q9BXS5;K7EJL1;E7ENJ6;K7EQX3;Q9Y6Q5;K7ERH5;K7EPJ8;K7EL08;A0A087WZX7;K7EPR4;K7EJJ1;K7EK69;K7EQ90;K7ER75;K7ENA7;K7EMG5	AP1M1	27.3775	27.6054	28.361	27.5325	27.0876	27.0409	27.3398	27.3125	27.8771	27.6701	27.5818	NA	NA	NA	NA	NA	NA	NA	NA	NA	NA	NA	NA
O95782;M0R2D9;E9PPZ3;E9PS94	AP2A1	31.6363	32.5104	32.2028	32.3024	32.1103	32.0343	32.4544	32.335	32.1321	32.1876	32.4324	24.6297	25.8811	24.1787	24.552	24.6717	26.6851	25.211	25.1307	25.5224	24.6208	25.977	27.0243
O94973;A0A0G2JS82;E9PR62;A0A0G2JRF9;A0A0G2JQA4;A0A0G2JRS3;E9PNC4	AP2A2	30.6709	31.569	31.1921	31.3016	30.9868	31.0435	31.4606	31.0714	31.1767	31.2424	31.335	26.396	26.4425	26.5983	26.5554	27.4664	26.6947	26.8128	26.5986	26.3545	26.2765	26.4037	25.6758
P63010;A0A087X253;A0A087WU93;A0A087WZQ6;A0A087WYD1;K7ERB2;K7EN71;K7EJX1;K7EJ01;A0A087WXS3;K7EKZ5	AP2B1	31.6694	32.6429	32.0491	32.264	32.1219	32.233	32.4411	32.2126	32.1695	32.1594	32.4142	28.3202	28.462	28.1097	28.1261	28.4844	28.4886	28.2806	28.1412	28.5009	28.2632	28.5393	28.557
Q96CW1;E9PFW3;A0A087WY71;C9JJ47;C9JGT8;C9JTK4;C9JJD3;H7C4C3;C9JPV8	AP2M1	31.9833	33.0943	32.7827	32.8814	32.3137	32.1325	32.6876	32.5847	32.7369	32.575	32.9108	27.6595	27.4166	27.7064	27.6266	28.9721	27.5751	26.7284	27.6789	26.0463	27.9237	27.1639	27.0495
P53680;M0R0N4;X6R390;M0QYZ2;M0QZ21;M0R1S0	AP2S1	30.7079	31.182	31.0633	30.953	31.0563	31.4566	30.8929	30.7168	30.7819	30.942	31.2357	NA	NA	NA	NA	NA	NA	NA	NA	NA	NA	NA	NA
Q13367;F5GYB0;F5GWU4	AP3B2	28.9619	29.2618	27.5023	28.9728	28.7408	28.8235	28.9678	28.96	28.1462	28.766	29.2768	26.7426	26.8905	26.1619	26.6178	27.0097	27.3137	26.597	26.299	26.7012	26.3182	26.555	27.7218
O14617;K7ERW8;K7ELX8;A0A087WYN6	AP3D1	25.9623	26.7196	26.1842	26.4801	26.0025	25.6692	26.2583	26.6141	26.2764	26.3023	26.5049	NA	NA	NA	NA	NA	NA	NA	NA	NA	NA	NA	NA
P53677;E5RJ52;E7ER80;H0YBA0;H0YAY4;H0YBM0;E5RGF3;E5RI83	AP3M2	NA	NA	NA	NA	NA	NA	NA	NA	NA	NA	NA	26.5647	27.8971	27.5734	26.9734	26.955	26.0162	26.26	28.4412	27.9649	25.4629	26.5577	27.0014
C9JIF9;P13798;H7C393;H7C1U0;C9JLK2;F8WEH5	APEH	28.4353	28.5767	29.8356	28.9058	29.3814	28.946	28.7624	29.1195	29.2049	28.9729	28.4396	26.2829	27.5755	25.2917	25.0171	26.0521	27.7017	26.3082	26.6642	26.2833	26.4551	26.0857	28.012
P27695;G3V5Q1;G3V3M6;A0A0C4DGK8;H7C4A8;G3V3C7;G3V5D9;G3V5M0;G3V359	APEX1	NA	NA	NA	NA	NA	NA	NA	NA	NA	NA	NA	30.6022	29.9707	30.3108	30.2791	30.4042	29.9949	30.4625	30.0291	30.2669	30.049	29.9495	29.9848
G3V1C3;Q9BZZ5;E9PQK6;H0YER7	API5	NA	NA	NA	NA	NA	NA	NA	NA	NA	NA	NA	30.4286	29.7427	30.1242	30.212	30.0507	29.4675	30.3559	29.8886	29.9928	30.4196	30.1937	29.6792
F5GZ08;B7Z4G8;P51693;S4R3U6;K7EQJ4;K7EMN4	APLP1	NA	NA	NA	NA	NA	NA	NA	NA	NA	NA	NA	26.6754	25.9876	26.4581	26.5315	26.5051	26.0455	26.5791	25.8865	26.3438	25.9304	26.3647	25.6975
Q9HDC9;H0Y512	APMAP	28.5774	28.2897	27.7178	28.1266	28.2903	28.2874	28.0858	28.1511	28.0319	28.0562	28.7061	30.2517	29.647	29.9477	30.0757	29.9158	29.913	29.9061	29.7333	29.5528	29.8919	30.2802	30.0092
P02647;F8W696	APOA1	28.5805	28.3363	29.4321	27.3379	27.47	29.6254	28.5346	28.7282	27.9705	28.7849	28.4215	26.4255	26.0152	26.1623	26.0025	26.398	26.4525	26.0176	25.9087	25.8887	26.1222	25.8797	26.1618
Q8NCW5;Q5T3I4;Q5T3I3	APOA1BP	NA	NA	NA	NA	NA	NA	NA	NA	NA	NA	NA	32.0319	31.6218	31.958	31.6891	31.985	31.4318	31.737	31.7386	31.7065	31.395	31.8066	31.6538
C9JF17;P05090;C9JX71;F8WBT9	APOD	30.4709	28.9214	30.2335	29.2973	28.7691	29.5747	29.1377	29.2331	29.6626	29.5661	30.235	NA	NA	NA	NA	NA	NA	NA	NA	NA	NA	NA	NA
Q9UKG1;C9K0C4;C9JAB0;H0YH86	APPL1	NA	NA	NA	NA	NA	NA	NA	NA	NA	NA	NA	28.9353	28.708	28.6413	28.5029	28.2518	28.785	28.9164	28.665	28.3461	29.1865	28.4936	30.0302
P07741;H3BQF1;H3BQZ9;H3BQB1;H3BSW3	APRT	NA	NA	NA	NA	NA	NA	NA	NA	NA	NA	NA	27.7375	27.5114	27.5982	27.5904	27.5967	27.4665	27.528	27.4463	27.6	27.1448	27.722	27.7127
K7N7A8;P29972	AQP1	26.108	27.117	27.553	26.0197	26.8294	26.2265	26.085	25.5203	26.4462	26.9414	26.4361	NA	NA	NA	NA	NA	NA	NA	NA	NA	NA	NA	NA
P55087;V9PBN7;J3KRM4	AQP4	28.2102	28.2009	28.8557	27.939	28.5164	28.4704	28.1874	26.4063	27.8607	28.2623	29.4329	29.4635	29.4315	29.4461	29.3221	29.2705	28.6158	28.998	29.5429	29.2976	28.8686	29.2342	29.0441
P84077	ARF1	30.2492	29.3147	29.3894	29.2231	29.1101	29.2228	29.7234	29.2997	29.4378	29.7397	29.4855	NA	28.3971	28.1713	27.6386	28.9415	30.6231	NA	28.1745	NA	28.2059	27.5381	29.6364
P61204;F5H423;F5H0C7;H0YGG7;F5H1V1;F5H6T5;F8WDB3	ARF3	NA	NA	NA	NA	NA	NA	NA	NA	NA	NA	NA	26.0256	28.1363	24.8876	24.3982	25.9646	28.4	26.6356	26.561	26.7746	26.3767	23.8342	28.5886
P84085;C9J1Z8	ARF5	NA	NA	NA	NA	NA	NA	NA	NA	NA	NA	NA	32.2185	32.2908	32.6949	32.7418	32.4702	32.2742	32.6634	32.6463	32.5389	32.8389	32.4483	32.0348
P62330	ARF6	26.0174	25.9812	24.7324	25.8604	25.3902	25.0305	25.7833	25.4309	25.1908	25.7449	25.9272	NA	NA	NA	NA	NA	NA	NA	NA	NA	NA	NA	NA
Q07960;H0YE29;E9PNR6	ARHGAP1	26.02	25.8805	24.7766	26.0061	25.3572	25.1182	26.175	25.6589	25.9918	25.6027	25.4734	28.5056	28.8713	28.3298	28.2184	28.6965	28.7541	28.2667	28.1229	28.393	27.8478	28.2492	29.1735
P52565;J3KRE2;J3KTF8;J3QQX2;J3KRY1;J3KS60	ARHGDIA	28.7895	28.234	28.97	28.0681	28.4586	28.9366	28.3769	28.2934	28.8832	28.4082	28.3769	29.1891	27.951	28.8633	28.6752	29.2517	28.5454	28.7247	28.2313	NA	28.8057	28.7754	27.7193
B1ALK7;Q14155;E7EUY6;E9PDQ5;Q15052;C9JDI6;B1ANY6;E7ENL8;E7EU80;C9JAD7;F6SJA5	ARHGEF7	NA	NA	NA	NA	NA	NA	NA	NA	NA	NA	NA	26.9114	25.348	26.612	26.8534	26.6095	25.1917	26.1154	25.8699	25.9063	26.5965	26.4889	NA
P36405	ARL3	NA	NA	NA	NA	NA	NA	NA	NA	NA	NA	NA	27.2344	27.5354	26.0419	25.8281	27.1769	27.1568	26.5987	26.3354	26.8523	25.9965	26.1465	27.6211
O75915;F8WF90;C9JQU6;F8WF33	ARL6IP5	28.7513	28.7802	28.1484	28.2346	28.4825	28.7212	28.4697	28.2601	28.3394	28.447	28.9928	25.0377	25.2134	25.2466	25.3206	25.3942	24.472	24.5821	25.7724	24.7488	25.2754	24.7625	24.2668
Q9NVJ2	ARL8B	26.6694	26.7697	25.2033	26.4034	26.4611	26.1504	26.7135	26.2362	26.1151	26.196	26.9615	NA	NA	NA	NA	NA	NA	NA	NA	NA	NA	NA	NA
Q9H993;F5GZY1	ARMT1	NA	NA	NA	NA	NA	NA	NA	NA	NA	NA	NA	27.2972	27.8508	27.7417	27.7178	27.5084	27.7183	27.3271	28.0084	27.7637	27.5013	28.2125	28.1322
Q92747	ARPC1A	28.7812	29.8109	30.0565	29.6929	29.2148	29.4071	29.5096	29.127	29.6728	29.4317	29.6912	26.4984	27.0545	27.1082	27.0857	26.9622	26.8037	26.9308	27.4363	27.173	27.329	27.6181	27.1004
O15144;C9JTV5;G5E9J0;H7C3F9;G5E9S7	ARPC2	28.7616	29.3276	29.8407	29.3872	29.1708	29.61	29.2353	29.2718	29.3778	29.1941	29.5289	29.6909	29.3257	29.6556	29.7202	29.8435	29.447	29.3784	29.2163	29.348	29.7332	29.7213	28.0815
O15145;F8VR50;C9JZD1	ARPC3	NA	NA	NA	NA	NA	NA	NA	NA	NA	NA	NA	28.6822	28.3045	28.384	28.4223	28.2649	28.3506	28.7589	28.6212	28.2613	28.8286	28.418	27.7531
F8WCF6;P59998;R4GN08;F8WDD7;H7C0A3;A0A0A6YYG9;F8WDW3;F8WE39	ARPC4-TTLL3;ARPC4	28.8993	29.4666	29.9946	29.5313	29.1751	29.7208	29.2921	29.1893	29.3331	29.3805	29.6087	26.041	26.0846	26.1015	26.3634	26.4269	25.3341	26.0385	26.1509	26.0768	25.6069	26.3738	25.5028
Q9BPX5	ARPC5L	27.3829	28.61	28.6787	28.3424	28.3487	28.8037	28.0695	27.7684	28.3649	28.0928	28.2253	28.1012	27.9884	28.2181	28.315	28.2183	27.6984	28.1156	27.9209	28.12	28.026	28.2262	27.7518
P49407;E9PM35;H0YET9;I3L0V6	ARRB1	27.2845	27.3151	28.8537	27.2922	26.7617	27.5624	26.4339	26.6724	27.544	27.5075	27.7677	23.1205	27.9461	25.6535	26.1049	26.1616	26.5617	26.7806	27.3303	26.737	27.7578	25.6741	25.8926
A0A1B0GTP7;A0A1B0GUG1;E7EMM4;A0A1B0GW68;A0A1B0GUA4;A0A1B0GTM3;A0A1B0GTZ5;A0A1B0GUH5;Q13510;A0A1B0GV06;A0A1B0GUE3;A0A1B0GUW4;A0A1B0GV88;A0A1B0GV95;A0A1B0GW48;A0A1B0GVJ1;A0A1B0GVE7;A0A1B0GU62;A0A1B0GVC9;A0A1B0GU06;A0A1B0GUB3;A0A1B0GVG2	ASAH1	26.3585	27.0422	27.7589	26.9139	26.7154	27.016	26.9564	27.5156	26.9836	27.1316	26.4562	NA	NA	NA	NA	NA	NA	NA	NA	NA	NA	NA	NA
Q7L266;E9PJK6;A0A087WUG3;A0A087WZI5	ASRGL1	25.5752	25.3672	26.2428	25.5135	25.9879	25.847	25.218	25.2576	25.6821	25.6902	25.2765	27.4165	27.9084	28.7258	27.7827	28.1009	27.3279	28.4016	28.8756	24.1633	28.0143	28.1425	24.0034
P00966;Q5T6L6;Q5T6L5	ASS1	28.194	26.1124	28.1455	25.9816	25.6761	26.2949	26.405	26.3302	27.5083	27.3715	26.2865	27.5735	27.6485	27.5574	27.3904	27.5979	27.6455	27.6774	27.5617	27.7351	27.7048	27.7572	27.6724
P31939;H7C1S2;C9JLK0;F8WEF0	ATIC	26.5688	26.016	26.2347	26.3269	26.0842	26.5273	26.1807	26.2003	26.1336	26.3101	26.2778	32.8189	29.5413	31.1482	31.0978	30.1939	31.7261	31.3845	31.1202	30.1287	31.1333	28.8907	30.4519
Q8WXF7;G3V5T4;G3V334;H0YJ65;G3V4Y8	ATL1	29.2444	29.3509	27.3479	29.443	29.7902	29.4707	29.5003	29.4739	28.3401	28.8685	29.7709	32.8021	33.3549	33.1034	33.4107	33.1346	33.4161	32.76	33.4245	32.877	33.1897	32.7394	33.5672
Q6DD88;F5GWF8	ATL3	26.9921	26.5151	25.8746	26.2749	26.5849	26.6831	26.7816	26.9023	26.1442	26.6088	26.5758	NA	NA	NA	NA	NA	NA	NA	NA	NA	NA	NA	NA
E5RIM7;O00244;E5RGN3	ATOX1	NA	NA	NA	NA	NA	NA	NA	NA	NA	NA	NA	31.9999	31.9145	32.1544	32.1552	32.1643	31.9862	32.0569	32.0811	32.1578	32.188	31.8461	31.5288
P05023;Q5TC01;Q5TC02;Q5TC05	ATP1A1	33.0645	32.5305	32.2032	32.6727	32.7037	32.0437	32.7616	32.7522	32.6259	32.64	32.6755	28.9623	29.0511	28.8426	28.2032	28.9136	29.2724	28.4068	28.9574	29.1174	28.1946	29.1179	30.3361
B1AKY9;P50993;H0Y7C1	ATP1A2	34.3494	33.7743	34.1114	34.0617	33.908	33.6839	34.125	33.9615	34.053	34.0188	34.1591	26.2928	26.0601	26.5707	26.3876	26.2656	25.9302	26.4547	26.38	26.2799	26.445	26.5642	25.9531
P13637;M0R116;A0A0A0MT26;M0QXF2;P54707;P20648	ATP1A3	33.5504	33.0031	32.5134	33.1383	33.2847	32.588	33.1873	33.3977	33.1639	33.018	33.1387	31.6913	32.2233	30.8654	30.8512	31.6505	32.6108	31.7066	31.459	31.6951	32.1041	31.3214	32.7269
P05026;V9GYR2	ATP1B1	33.4853	32.4484	31.7522	32.5314	32.6571	32.1213	32.5478	32.7624	32.4132	32.6287	32.511	30.74	27.4118	28.8857	29.1684	29.8547	27.4724	24.193	28.8694	28.9193	28.3823	28.7258	NA
P14415;I3L1V9;I3L3J8	ATP1B2	31.082	30.698	30.7325	31.1045	30.5782	30.4229	31.2506	30.9378	30.846	30.9408	30.736	24.8285	NA	NA	NA	NA	NA	NA	NA	24.9635	NA	23.4005	22.1572
P54709;C9JA36;C9JXZ1;H7C547;F8WBY4;H7C4L9;C9J6S2	ATP1B3	29.6119	28.5977	30.0188	28.4881	28.3962	29.0241	29.1194	28.534	29.3255	29.0588	29.6402	NA	NA	NA	NA	NA	NA	NA	NA	NA	NA	NA	NA
P16615;H7C5W9;O14983;Q93084;J3QSY6;A0A0C4DH86;H3BVB2;H3BTW4	ATP2A2	30.4787	30.6464	28.8237	30.167	30.5665	30.0784	30.439	30.6806	29.7707	30.0122	30.7992	30.3453	30.3107	30.5452	30.2936	30.5655	30.3495	30.1318	30.3464	30.4666	30.3183	30.9307	30.839
P20020;E7ERY9;A0A0U1RQU3;H0YHH6;F8W1V5	ATP2B1	30.6571	29.9223	29.3647	29.956	30.0431	29.7781	30.2703	29.9116	29.8775	30.0634	30.0752	32.1716	30.4965	30.2011	30.4393	30.6917	29.823	27.4774	30.6579	30.3699	29.9643	30.3173	29.1209
Q01814;H0Y7S3	ATP2B2	31.2971	30.4552	30.4456	30.7104	30.9711	30.4544	30.7929	30.5961	30.6228	30.7473	30.9076	26.5682	26.351	26.5431	25.7511	26.0645	26.7716	26.0419	26.0939	26.1733	25.6796	26.0016	26.6249
Q16720	ATP2B3	28.4047	27.8079	27.461	27.8362	28.1077	27.4899	28.0252	27.7122	27.8385	27.9523	27.9456	NA	NA	NA	NA	NA	NA	NA	NA	NA	NA	NA	NA
P23634;H7BZS8	ATP2B4	31.6286	30.9397	30.7887	31.3347	30.9087	30.6739	31.267	30.9492	31.1035	31.1584	31.2846	26.7585	26.7362	27.078	27.2858	27.2705	26.8929	26.9658	26.8017	26.8884	27.0255	27.4255	26.962
H0Y9V7;B4E2Q0;P98194;H0Y8X9;H0Y9S7	ATP2C1	24.8434	24.4552	24.1991	24.4277	24.727	24.7532	25.1407	24.941	24.4804	24.5268	24.8516	NA	NA	NA	NA	NA	NA	NA	NA	NA	NA	NA	NA
P25705;K7EK77;K7ERX7;K7EJP1;K7ENJ4;K7EQH4;K7ESA0	ATP5A1	29.1422	29.871	29.0652	29.8139	30.1756	29.3265	29.8325	30.0125	30.0792	29.2882	29.5831	23.1398	26.6857	NA	NA	22.6829	27.9158	23.9664	24.2826	24.639	NA	NA	28.5423
P06576;H0YH81;F8W079;F8W0P7;H0YI37	ATP5B	29.5937	30.2911	29.511	30.0548	30.8216	30.1458	30.2185	30.6133	30.6407	29.6148	30.0403	30.6552	32.504	29.5299	29.9606	30.2649	32.424	31.8102	32.5938	31.7438	32.3339	29.9707	31.3616
P36542	ATP5C1	25.2646	26.2364	25.1915	26.3199	26.5694	25.096	26.4537	26.7056	26.5224	25.5898	25.8082	32.6953	32.7019	32.908	33.2146	33.2423	32.3353	32.7745	32.817	32.8837	32.9609	32.8268	32.3381
P24539;Q5QNZ2	ATP5F1	26.5755	26.9072	25.8401	26.9079	26.8426	25.7701	26.9716	27.3657	27.4397	26.3044	26.4173	NA	NA	24.9732	25.2011	24.9327	NA	NA	NA	NA	24.5232	23.6577	NA
O75947;F5H608	ATP5H	NA	NA	NA	NA	NA	NA	NA	NA	NA	NA	NA	27.6289	27.8191	27.2955	27.2788	27.4012	27.5745	27.404	27.8225	27.7121	27.9165	27.472	28.0932
P18859;A8MUH2	ATP5J	26.0331	26.8656	26.1148	26.9541	27.2942	26.6664	26.5651	27.099	27.3325	26.2148	26.1575	30.849	33.0617	30.2355	29.998	31.3083	32.6718	31.8829	32.4506	32.2135	31.8012	30.4733	33.0358
E9PN17;O75964	ATP5L	NA	NA	NA	NA	NA	NA	NA	NA	NA	NA	NA	27.0431	26.7688	27.3464	27.3901	27.0459	27.0205	27.0741	26.831	NA	27.1509	27.0729	27.0362
P48047;H7C0C1;H7C068;H7C086	ATP5O	NA	NA	NA	NA	NA	NA	NA	NA	NA	NA	NA	26.3659	26.788	26.146	26.2338	26.4773	27.0951	26.6172	26.6143	26.6707	27.0781	25.9873	27.0807
Q93050;B7Z641;B7Z2A9;K7EPG4;K7EM24;K7EN36;F5H1T6;K7ELZ6;K7EQW2;K7ERA0;K7ERA6;Q9Y487	ATP6V0A1	33.1235	33.0724	31.1196	32.8327	32.7282	32.2746	32.7752	32.9293	32.5647	32.4355	32.8781	NA	26.7307	NA	NA	23.5597	27.2744	24.0582	24.9827	24.5731	NA	NA	28.0864
P27449	ATP6V0C	27.7943	24.811	22.8944	25.7597	28.8974	29.0068	27.7793	28.3993	25.9902	25.5589	25.6036	NA	NA	NA	NA	NA	NA	NA	NA	NA	NA	NA	NA
P61421;F5GYQ1;R4GN72;J3QL14;H3BQJ1;H3BQB4;H3BSG7;H3BUQ0;H3BTB5	ATP6V0D1	32.3507	32.5347	30.2321	32.1708	32.0478	32.1747	32.0938	32.2955	31.9669	31.606	32.1951	27.1475	27.0097	27.4083	27.4478	27.1206	26.6236	27.2263	27.2286	27.0621	27.3732	26.9664	26.8605
Q8N8Y2	ATP6V0D2	30.1456	29.8108	27.778	29.7449	29.8895	29.8062	29.8119	29.9312	29.5454	29.1693	29.9042	NA	NA	NA	NA	NA	NA	NA	NA	NA	NA	NA	NA
P38606;C9JVW8;C9JA17;F8WDJ3	ATP6V1A	33.6344	34.1103	32.1465	33.7114	33.9256	34.1113	33.8442	33.736	33.454	33.235	33.839	28.1696	28.2556	28.2547	28.6049	28.5263	28.2376	27.8758	28.2763	28.368	28.5178	29.0599	28.8581
P21281;H0YC04;H0YC45;E5RGH6	ATP6V1B2	33.1511	33.5224	31.6147	33.2797	33.431	33.6005	33.3172	33.2434	32.925	32.7205	33.3421	25.7594	27.2408	26.4346	25.5562	26.4894	27.4552	26.3916	26.8519	27.2436	25.8704	26.8705	28.1846
P21283;E7EV59;A0A0U1RR16;Q8NEY4	ATP6V1C1	30.8843	31.078	28.6174	30.7511	31.0141	31.2718	31.0013	30.8135	30.38	30.1952	30.8285	25.3498	24.7323	24.975	25.4115	25.6738	25.019	25.9966	24.7634	23.5785	25.5547	25.1271	NA
Q9Y5K8;G3V2S6;G3V559;G3V2V6;H0YJH8;G3V3T8;H0YJS0;G3V341;G3V5S7;H0YJ55	ATP6V1D	30.9296	31.286	29.4163	30.9735	31.3229	31.3374	31.1319	30.9968	30.5704	30.5419	31.1772	31.2411	30.5412	30.922	30.8667	31.2805	30.5426	30.7095	30.9383	30.1747	30.7845	30.022	29.6529
P36543;C9J8H1;Q96A05	ATP6V1E1	31.5738	31.9651	30.0003	31.5727	31.8199	32.1968	31.5573	31.6092	31.1947	31.0873	31.8561	30.7519	31.3259	30.9465	30.8032	30.999	31.275	30.6548	31.2192	31.0831	30.6071	31.3892	32.0326
Q16864	ATP6V1F	30.4632	30.5099	28.2828	30.2136	30.8076	31.0114	30.3985	30.156	29.9725	29.7244	30.2596	26.8402	28.9225	24.1598	22.7019	27.4101	28.8764	22.053	27.4573	26.766	22.923	26.2652	29.9093
O75348	ATP6V1G1	26.6281	27.1518	25.7317	26.9441	27.2405	27.3265	26.6979	26.7952	26.332	26.6608	26.7797	NA	NA	NA	NA	NA	NA	NA	NA	NA	NA	NA	NA
O95670;H0Y474;F2Z307	ATP6V1G2	NA	NA	NA	NA	NA	NA	NA	NA	NA	NA	NA	29.8745	26.7608	28.7098	27.8254	27.6328	28.6289	28.3167	27.4961	27.498	26.6103	27.7113	27.4479
O95670;H0Y474;F2Z307	ATP6V1G2;ATP6V1G2-DDX39B	30.8961	31.113	29.0194	30.9179	31.4055	31.8287	31.0915	30.969	30.6295	30.2494	31.0489	NA	NA	NA	NA	NA	NA	NA	NA	NA	NA	NA	NA
Q9UI12;G3V126;E5RG49;E5RHH0;H0YB41;E5RK31;E5RJG1	ATP6V1H	31.2185	31.3469	29.3882	31.0717	31.2288	31.2597	31.3519	31.0941	30.7662	30.6376	31.3321	27.8399	27.7175	27.7246	27.9214	27.9431	27.8645	27.831	27.1727	27.7844	27.8913	27.6808	27.7534
Q9Y2Q0;H0YAA1;H0YAJ4;Q4G1C1;H0YAF4;H0Y8I6	ATP8A1	30.1087	29.8056	27.9108	29.9801	29.517	29.135	29.7066	29.4704	29.4645	29.2586	29.9447	29.1463	27.8172	29.8755	29.4274	29.4361	28.3877	29.2577	28.6959	28.3271	29.0045	27.9758	27.8638
Q9UBB4;A0A1W2PQD2;B1AHE4;B1AHE3	ATXN10	NA	NA	NA	NA	NA	NA	NA	NA	NA	NA	NA	21.618	25.8265	20.8569	NA	23.966	28.2435	20.9018	24.1102	23.3663	20.581	NA	28.1017
Q13825	AUH	NA	22.1685	24.2707	NA	NA	23.0468	NA	22.7492	23.2756	23.1022	23.2351	35.1455	34.8258	34.5956	34.0549	33.958	34.8878	35.2368	35.1668	34.342	34.833	34.9102	34.1022
P61769	B2M	27.966	NA	27.6317	26.968	27.5218	27.9793	27.2698	27.314	27.5631	27.6508	27.9667	NA	NA	NA	NA	NA	NA	NA	NA	NA	NA	NA	NA
Q9UQB8;I3L4C2;B4DWA1;I3L2M4;I3L327;I3L125;I3L1C8;I3L3C6;I3L526;I3L0M4;I3L3J7;I3L2J6;I3L113;I3L4A3;I3L3C5;I3L0Y9	BAIAP2	NA	NA	NA	NA	NA	NA	NA	NA	NA	NA	NA	29.1208	28.5045	28.3403	28.4152	28.3161	27.9849	28.9607	28.3578	28.6927	29.0288	28.131	27.8019
P80723	BASP1	30.4012	26.3904	28.6627	28.3092	30.5623	30.2589	28.9016	30.0365	28.4243	28.7294	28.2811	30.857	31.4184	31.0591	30.8395	31.2059	31.5841	30.9972	31.1946	31.3694	31.1161	31.3814	31.9315
Q96GW7;Q5T3I6;Q5T3I7;V9GY88;Q5T3I8	BCAN	30.3641	29.8861	30.2303	30.1922	31.4386	30.2524	30.0517	30.7921	30.4495	30.1045	30.0125	27.0917	26.8003	26.14	26.0582	26.9716	27.2484	26.9757	26.4754	26.544	26.3655	26.1422	27.1662
B7Z2L0;Q9UHQ4;H0Y7N8;C9JTE9;H7C5E2;C9IYK6	BCAP29	25.7469	26.4678	25.6125	26.6249	26.9344	26.7922	26.5539	26.8232	25.5612	26.2175	26.5342	NA	NA	NA	NA	NA	NA	NA	NA	NA	NA	NA	NA
P51572;C9JSP1;C9JQ75;C9J0M4;C9JM14;C9JMD7	BCAP31	28.0814	28.5497	28.0392	28.4008	28.7521	28.5863	28.5268	28.9863	27.7824	28.4915	28.5184	NA	NA	NA	NA	NA	NA	NA	NA	NA	NA	NA	NA
Q9BUT1;D6RFG2;D6R9U8;D6RIR6;D6RBF6;D6R9P2	BDH2	25.9377	24.729	26.0044	25.5597	25.2486	25.7529	24.956	24.9012	25.4316	25.5394	25.3438	26.5939	27.3658	26.1272	25.8574	26.6702	28.015	27.12	26.7104	27.2617	27.4097	26.1054	27.8555
O00499	BIN1	26.3831	25.4717	26.355	26.186	26.3977	26.6663	26.2136	26.2156	26.1597	26.0999	25.6468	27.5848	27.7185	27.2203	26.9063	27.2195	27.6374	27.1965	27.2123	27.7213	27.1981	28.5208	28.0367
Q13867;K7ESE8;K7ES02;J3KSD8;J3KS79;K7ENH5;K7EMJ3	BLMH	25.7862	26.5492	27.5417	26.6583	27.4211	27.2321	26.368	27.0586	26.8231	26.6076	26.2796	NA	NA	NA	NA	NA	NA	NA	NA	NA	NA	NA	NA
P53004;C9J1E1	BLVRA	NA	NA	NA	NA	NA	NA	NA	NA	NA	NA	NA	27.4427	27.7303	27.8469	26.6185	27.4468	27.0916	26.3932	27.9719	27.0453	25.6579	27.9741	27.7564
P30043;M0R192;M0QZL1	BLVRB	NA	NA	NA	NA	NA	NA	NA	NA	NA	NA	NA	25.6207	25.0078	25.6195	25.5807	25.1046	24.1822	25.3201	25.1238	24.5267	25.6208	25.0171	23.8106
O95861;A6NF51;F8VZG4;F8W1J0;F8VVW8;F8VRY7	BPNT1	NA	NA	NA	NA	NA	NA	NA	NA	NA	NA	NA	31.5443	32.4278	31.01	30.4318	31.4991	32.9235	31.6898	31.4323	31.7622	31.8447	31.3232	32.9922
Q8WUW1	BRK1	26.4698	27.3071	27.9251	27.2057	26.8589	27.1102	26.9199	26.9228	27.0982	27.2144	27.3088	NA	NA	NA	NA	NA	NA	NA	NA	NA	NA	NA	NA
Q5VW32;F5GXQ0;Q5VW33	BROX	NA	NA	NA	NA	NA	NA	NA	NA	NA	NA	NA	27.2489	27.3632	27.1379	27.1276	27.4781	27.1351	26.9184	27.5714	27.1189	27.1916	27.6581	27.5353
P35613;A0A087X2B5;I3L192;A0A087WUV8;R4GMX5;R4GN83	BSG	29.9471	29.339	29.7274	29.4197	29.4094	29.4046	29.5873	29.2388	29.738	29.5492	29.6954	NA	NA	NA	NA	NA	NA	NA	NA	NA	NA	NA	NA
Q9UPA5	BSN	NA	NA	NA	NA	NA	NA	NA	NA	NA	NA	NA	NA	24.0729	24.9915	24.3623	24.5713	NA	24.9137	24.4713	NA	NA	24.2984	22.8909
A6NC48;Q10588;H0Y984;H0Y9Q9;H0Y8G4	BST1	27.5587	25.196	27.0362	24.9031	24.7347	25.2102	25.3539	25.1199	26.2179	26.1306	26.2588	NA	NA	NA	NA	NA	NA	NA	NA	NA	NA	NA	NA
Q10589	BST2	24.6452	24.5903	25.9066	25.1302	24.7005	25.391	25.1914	24.9725	24.9928	24.9085	25.2456	NA	NA	NA	NA	NA	NA	NA	NA	NA	NA	NA	NA
A6NE02	BTBD17	27.7604	28.3258	27.8477	26.9988	29.302	28.6452	29.0984	30.2668	28.6876	27.93	27.2668	NA	NA	NA	NA	NA	NA	NA	NA	NA	NA	NA	NA
P20290;H0Y9Y1;D6RDG3	BTF3	26.889	27.7369	27.8561	27.2763	27.476	27.3967	27.2373	27.1981	27.4267	27.5482	27.1968	NA	NA	NA	NA	NA	NA	NA	NA	NA	NA	NA	NA
E9PL10;Q96K17	BTF3L4	26.0109	26.7575	26.7358	26.5418	26.5103	26.3316	26.3578	26.3891	26.392	26.6599	26.211	NA	NA	NA	NA	NA	NA	NA	NA	NA	NA	NA	NA
Q9Y224;G3V4C6;H0YJB9;G3V4E7	C14orf166	25.4189	26.3798	24.7999	26.6042	26.2908	26.5941	26.5175	27.0325	25.5799	25.8012	25.917	27.0272	26.9311	27.1548	27.1252	27.0218	26.9285	27.1038	27.1658	27.1564	27.5996	26.9133	26.3726
Q9NWV4	C1orf123	NA	NA	NA	NA	NA	NA	NA	NA	NA	NA	NA	29.9817	31.0267	29.5686	28.9849	29.7379	31.2297	30.1845	30.2228	30.4014	30.443	29.8559	31.9101
P02745;X6RLJ0	C1QA	NA	25.3213	25.5809	26.2337	26.3332	27.3195	26.0461	NA	25.1566	25.7387	26.1555	NA	NA	NA	NA	NA	NA	NA	NA	NA	NA	NA	NA
A0A0A0MSV6;D6R934;P02746;D6RGJ1	C1QB	23.8685	27.915	27.1396	27.6807	27.1919	28.6909	27.09	25.4254	25.7612	26.3433	27.3516	NA	NA	NA	NA	NA	NA	NA	NA	NA	NA	NA	NA
Q07021;I3L3Q7;I3L3B0	C1QBP	NA	NA	NA	NA	NA	NA	NA	NA	NA	NA	NA	34.074	33.6319	33.6391	33.8114	33.7601	33.7028	33.9036	33.6201	33.7292	33.7516	33.5639	33.1913
P02747	C1QC	23.0051	26.1822	25.477	26.5827	27.0769	28.4789	27.0754	25.2727	24.7524	25.6917	24.6902	NA	NA	NA	NA	NA	NA	NA	NA	NA	NA	NA	NA
A0A0B4J2D5;P30042;A0A096LPI6;A0A096LNH5;H7C2G3;H7C1F6;F2Z2Q0;A0A096LP12;A0A0B4J2H4;A0A096LP73;A0A096LNJ1	C21orf33	NA	NA	NA	NA	NA	NA	NA	NA	NA	NA	NA	28.5397	28.196	28.7344	28.6015	28.7327	28.521	28.444	28.7231	27.9775	28.4124	28.6603	28.412
P01024;M0QYC8;M0R0Q9;M0QXZ3;M0R1Q1	C3	28.1546	29.0973	30.5091	29.4709	29.7123	29.6751	29.0407	29.4955	29.5981	29.1839	28.5907	NA	NA	NA	NA	NA	NA	NA	NA	NA	NA	NA	NA
P0C0L5;F5GXS0;A0A140TA29;A0A0G2JL54	C4B	27.9765	27.7702	29.3219	27.5285	27.6725	28.8242	27.5817	28.1176	28.2788	27.9038	28.3041	NA	NA	NA	NA	NA	NA	NA	NA	NA	NA	NA	NA
A6NDU8;A0A0C4DGW6	C5orf51	NA	NA	NA	NA	NA	NA	NA	NA	NA	NA	NA	27.9801	27.8246	28.1385	28.3458	28.1431	27.8878	27.9738	28.0177	27.9506	28.2412	28.0245	27.8767
P00915;E5RHP7;E5RH81;E5RIF9;E5RG43;E5RFL2;E5RFE7;E5RGU8;E5RII2;E5RG81;H0YBE2;E5RJI8;E5RJF6;E5RHS7	CA1	27.407	27.3943	29.7581	27.669	28.4683	27.8445	27.808	27.5249	28.2504	28.2194	27.2597	26.8739	23.8216	25.7597	25.4228	24.8733	26.0313	25.8792	25.4651	24.7412	25.4409	24.845	24.3724
P00918;E5RID5;E5RK37	CA2	28.3227	28.196	29.3349	28.0136	28.5713	28.6987	28.3057	28.2413	28.4487	28.5202	28.2553	26.3322	26.9223	26.7238	26.9395	26.7376	26.6671	27.3332	27.0628	26.6717	26.6788	27.0891	26.0847
P54289;E7ERK3;H0Y715	CACNA2D1	29.7268	28.8826	29.2001	29.1814	28.804	28.8027	29.1365	28.6859	29.3016	29.1699	29.2366	34.7678	35.0615	34.9278	35.064	35.0307	35.0204	35.0001	35.1469	35.0051	35.2345	35.2329	34.9813
C9JE82;C9JVC9;Q9NY47	CACNA2D2	26.7486	25.7237	26.7283	26.2518	25.9524	26.004	26.1845	25.7709	26.6619	26.2232	26.2343	NA	NA	NA	NA	NA	NA	NA	NA	NA	NA	NA	NA
Q9HB71;B2ZWH1	CACYBP	NA	NA	NA	NA	NA	NA	NA	NA	NA	NA	NA	26.8527	NA	27.0571	26.2993	25.7724	25.669	NA	NA	NA	NA	25.8483	NA
A0A0A0MTJ8;A0A087X1W8;X5DQS5;Q9BY67;A0A087X0T8;F5H125;F5H8J9;H0YG94;F5H0H5	CADM1	27.7301	26.9141	27.2834	27.1327	27.0429	27.3998	26.8067	26.9883	26.9958	27.3284	27.0972	26.4342	26.2432	26.7477	27.0884	26.6033	25.9703	26.8655	26.0629	25.7321	26.957	26.5636	26.0191
Q8N3J6	CADM2	29.8946	28.8302	29.0282	29.3008	29.3241	29.0939	29.2228	28.8922	29.2297	29.2524	29.2431	32.3042	31.8557	31.9488	31.7838	31.812	32.0322	32.2781	32.0293	32.0181	32.0067	31.9429	32.0851
Q8N126;A0A0C4DG09	CADM3	29.6493	28.9082	28.6984	29.1037	29.1164	28.7413	28.9608	28.911	29.0449	29.0985	29.2218	26.953	NA	25.4359	25.2841	24.9579	25.4368	25.489	23.9806	NA	NA	24.1265	NA
Q8NFZ8	CADM4	28.3014	27.906	28.7739	28.0694	28.2719	28.3292	27.8586	27.3545	28.4755	28.089	28.0247	NA	24.1216	NA	NA	24.2039	24.235	23.7269	24.2224	23.6874	NA	NA	24.0573
Q9ULU8	CADPS	NA	NA	NA	NA	NA	NA	NA	NA	NA	NA	NA	24.1366	26.2757	25.8955	25.1501	24.9098	26.3834	26.0761	25.926	25.4969	25.235	25.2265	26.9476
P05937	CALB1	NA	NA	NA	NA	NA	NA	NA	NA	NA	NA	NA	27.5758	27.4787	27.2994	27.2713	27.117	27.8442	27.7003	26.8617	27.2094	27.4562	27.1407	27.0399
P22676;H3BN14;A6NER6;H3BMN5	CALB2	NA	NA	NA	NA	NA	NA	NA	NA	NA	NA	NA	27.9828	27.6492	26.721	27.1198	27.3669	28.3575	28.0883	27.6347	27.5157	27.5963	26.766	28.5312
P0DP25;P0DP24;P0DP23;H0Y7A7;E7ETZ0;E7EMB3;Q96HY3;G3V361;M0QZ52;F8WBR5;G3V226;G3V479	CALM2;CALM1	31.6341	31.2532	31.3925	30.7071	31.2719	31.5034	30.9594	30.9898	31.11	31.3001	31.2272	NA	NA	NA	NA	NA	NA	NA	NA	NA	NA	NA	NA
P0DP25;P0DP24;P0DP23;H0Y7A7;E7ETZ0;E7EMB3;Q96HY3;M0QZ52;G3V361;F8WBR5;G3V479;G3V226	CALM2;CALM1;CALM3	NA	NA	NA	NA	NA	NA	NA	NA	NA	NA	NA	29.005	28.6599	28.7203	28.3445	28.4622	28.7372	28.6241	28.6582	28.594	28.7461	28.7088	28.8222
P27797;K7EJB9;K7EL50	CALR	28.5264	28.545	28.3586	27.7141	28.5502	28.8396	27.9258	27.5542	28.3061	28.196	28.7012	27.634	27.3669	27.8379	28.0001	27.6788	27.0879	27.3223	27.6321	27.4432	27.1674	27.5322	26.9277
Q9UQM7;D6RFJ0;D6RHX9	CAMK2A	30.3767	30.5545	29.0163	30.0788	30.1978	29.8982	30.5222	30.487	30.4825	29.7239	30.5399	28.0261	28.2374	28.1168	28.3684	28.0421	28.0628	28.2666	28.2504	28.0954	28.5898	28.1753	27.4975
Q13554;H7BXS4;H7C394;H7BZC6;E9PBE8;E7ETC9;E7ERS6	CAMK2B	26.9315	27.2458	26.1425	27.0959	27.5874	27.5887	27.1924	27.4008	27.3763	26.5475	27.1864	NA	23.3965	23.5712	23.5967	23.677	22.8474	23.5977	23.6496	NA	23.8177	23.6238	NA
E9PBG7;E9PF82;D6R938;Q13557;H0Y9J2;H0Y9C2;E7EQE4	CAMK2D	26.3229	26.7986	25.6389	26.5122	26.2395	26.4726	26.2417	26.5557	26.52	26.0972	26.5142	30.7374	30.8851	30.9863	30.0392	30.9319	30.7409	30.8284	30.5526	30.953	30.2446	31.0253	31.2708
Q5SWX3;A0A0A0MS52;A0A0A0MT11;Q13555;Q8WU40;H0Y6G2	CAMK2G	28.6921	29.1398	27.7914	28.4733	29.0708	28.7	28.8874	28.9358	28.6195	28.547	28.8057	29.1046	28.8806	28.6773	29.1008	28.9283	28.8698	29.0128	29.0442	28.8032	29.3555	28.6599	29
C9J9E2;Q8NCB2;E7ETR1;B4DM24;B4DSW8;F8WDJ4;C9JSB2	CAMKV	24.6773	25.6624	NA	26.2109	25.9225	24.9047	26.0322	25.5781	25.3122	25.2769	26.2991	28.1683	28.3603	28.3508	29.0632	28.5779	27.7716	28.332	28.6946	28.2757	28.3349	28.31	28.2577
Q86VP6;A0A0C4DGH5;H0YH27;F5H6I6;F8WBB8	CAND1	29.0124	28.439	29.3196	28.861	28.6844	28.5009	28.7149	28.5081	28.703	29.1133	28.6739	26.6033	26.2259	26.2965	26.8174	26.6754	24.8893	26.0128	26.5398	26.6782	25.7117	26.9958	NA
P27824;H0Y9Q7;D6RDP7;D6RAU8;D6RB85;D6RGY2;D6RAQ8;D6RFL1;H0Y9H1;D6RHJ3;D6RD16	CANX	30.3233	30.1931	29.1603	29.2693	29.2269	29.0548	29.3863	29.1656	29.6641	29.6186	30.272	34.6571	34.3622	34.1644	33.8523	34.6588	33.4078	33.4302	34.4461	34.13	32.3435	34.1985	34.2421
Q01518;Q5T0R1;Q5T0R7;Q5T0R6;Q5T0R5;Q5T0R4;Q5T0R3;Q5T0R2;Q5T0R9;Q5T0S3	CAP1	27.0972	26.6028	27.2363	26.0915	26.7145	26.7844	26.5389	26.2435	26.9405	26.9038	26.3429	28.8497	28.8175	28.8931	29.446	28.8201	28.4793	28.6687	28.7545	28.6539	28.9972	29.5259	28.841
A0A087X0J3;A0A087WZ15;P40123;B7Z385;E9PDI2;F8WEW0	CAP2	25.8162	26.2921	24.8933	26.3597	26.9699	26.5825	26.7636	26.4259	26.0412	25.8895	25.7812	25.1727	26.5944	24.9931	NA	25.0835	26.9062	25.6023	25.7612	25.9855	24.4677	25.5511	27.7337
P40121;E7ENU9;B8ZZL6;H7C0X8	CAPG	NA	NA	NA	NA	NA	NA	NA	NA	NA	NA	NA	30.6828	30.396	30.3998	30.4783	30.6915	30.9446	30.2974	30.1855	30.3245	30.2265	31.4195	31.3594
P07384;E9PRM1;E9PLX0;E9PJJ3;E9PLC9;E9PMC6;E9PJA6;E9PSA6;E9PL37;E9PQB3;E9PIA9	CAPN1	26.8298	26.2947	27.0843	26.4007	26.4229	26.3717	26.3313	26.1262	26.5542	26.6856	26.8332	28.6248	27.9098	27.8509	27.8361	28.0022	27.3863	27.8018	28.3646	28.0914	27.4895	28.126	27.6775
P17655	CAPN2	26.4058	25.3248	26.6437	25.488	24.8269	25.4202	25.3707	25.3741	25.9619	26.0067	25.7754	NA	23.4348	24.3046	23.1446	23.477	24.5454	NA	24.4346	NA	23.572	23.655	24.4611
E7EV01;O15484;K7EP62;E9PS73	CAPN5	27.3522	26.3221	26.917	26.7808	26.1414	26.3483	26.6144	26.5391	26.9171	26.688	26.8836	NA	NA	NA	NA	NA	NA	NA	NA	NA	NA	NA	NA
A0A0C4DGQ5;P04632;K7ELJ7;A0A075B7C0;U3KQE2;K7EIV0;K7EKD8;K7EM73;U3KPR7;K7EMQ1;Q96L46;K7ES78	CAPNS1	NA	NA	NA	NA	NA	NA	NA	NA	NA	NA	NA	33.8136	33.6415	33.765	33.7539	33.6413	33.5456	33.697	33.7903	33.7142	34.0617	33.623	33.2126
P52907	CAPZA1	26.1732	27.0419	26.8841	26.9996	27.3586	27.4045	26.844	26.9904	26.8467	26.7048	26.8943	29.1956	28.2586	29.3977	28.9417	29.4644	28.3698	29.2132	28.6383	28.9886	29.0008	28.9234	28.0662
P47755;F8W9N7;A0A0D9SET8;C9JUG7	CAPZA2	27.8598	28.5235	28.0553	28.3641	28.6844	28.6354	28.4097	28.3015	28.2274	28.2217	28.2209	23.3501	27.4972	NA	NA	24.4708	28.734	23.8779	24.6523	25.9221	21.964	NA	29.2405
P47756;B1AK85	CAPZB	27.0233	27.8902	27.223	27.5248	28.0255	27.9385	27.7579	27.7705	27.5589	27.4293	27.5111	33.0035	32.8993	32.8882	33.176	33.1051	32.6827	32.8384	32.9816	32.8326	33.1267	32.853	32.3047
Q8IW45	CARKD	NA	NA	NA	NA	NA	NA	NA	NA	NA	NA	NA	28.8505	29.1628	29.2189	29.0076	28.713	28.6981	29.1486	29.6101	29.1669	29.2621	28.9801	28.926
A5YM72	CARNS1	NA	NA	NA	NA	NA	NA	NA	NA	NA	NA	NA	31.4857	31.34	31.5531	31.6296	31.979	30.9327	31.1557	31.5224	31.4568	30.2626	31.4083	31.3682
B4DKY1;P49589;C9JLN0;E9PRS8	CARS	NA	NA	NA	NA	NA	NA	NA	NA	NA	NA	NA	26.6049	28.6508	26.9328	25.1787	26.5529	29.1191	27.0741	27.5786	27.7184	26.52	27.0447	30.114
Q8WXD9	CASKIN1	NA	NA	NA	NA	NA	NA	NA	NA	NA	NA	NA	31.0953	30.2611	30.4246	30.2545	30.2727	30.4054	30.8449	30.453	30.1749	30.4897	30.2087	29.7747
E7ES10;E9PCH5;B7Z574;A0A0C4DGB5;P20810;E7EQ12;E7EQA0;H0Y7F0;E9PDE4;E7EVY3;A0A0A0MR45;H0YD33;H0Y9H6;D6RC54;E7EQK6;A0A0C4DGD1;H0Y944;H0YA91;E9PSG1;F8W7E0	CAST	NA	NA	NA	NA	NA	NA	NA	NA	NA	NA	NA	27.7149	26.58	27.3968	27.602	27.7597	27.0953	27.0141	26.2634	26.8882	26.8445	26.942	26.9657
P04040	CAT	29.0705	30.5929	31.5407	30.2411	31.0065	30.6716	30.0867	30.7925	30.8445	30.4062	29.2562	33.2417	33.5599	32.9826	33.0526	33.4229	33.8059	33.2978	33.3436	33.4381	33.1679	33.4879	33.9209
Q03135;E9PCT5	CAV1	27.8893	26.647	28.0339	26.4081	26.7302	27.2155	26.4849	26.9788	27.1346	27.3288	27.2737	NA	NA	NA	NA	NA	NA	NA	NA	NA	NA	NA	NA
P16152;E9PQ63;A8MTM1	CBR1	29.4044	28.8046	29.2223	28.5941	28.52	28.6893	28.8328	28.7798	28.917	29.1858	28.8231	29.0213	28.607	28.6017	28.521	28.3685	29.0159	29.1233	28.8954	28.6519	28.9367	28.5913	28.2122
Q16204	CCDC6	NA	NA	NA	NA	NA	NA	NA	NA	NA	NA	NA	28.0253	28.4482	28.7007	28.623	28.4237	28.1091	28.6083	28.7734	28.2901	28.7223	28.5493	27.9109
F5GWF6;P78371;F8VQ14	CCT2	26.6923	26.0328	26.265	25.9519	26.0813	26.3802	26.108	26.0588	26.0893	26.3965	26.1961	27.1433	26.5596	26.4768	26.4418	26.5055	26.7092	26.9034	26.7229	26.4821	27.109	26.2874	26.0499
P49368;B4DUR8;E9PRC8;Q5SZX6;E9PQ35;E9PM09;Q5SZW8;Q5SZX9	CCT3	28.8492	28.4685	28.3456	28.7494	28.1078	28.8322	28.7017	28.5047	27.91	28.7922	28.9374	29.2044	29.0849	29.165	29.1582	29.1547	29.3256	29.1748	29.0404	29.1413	29.0396	29.367	29.1168
P50991	CCT4	26.7389	26.4157	26.4704	26.3153	25.8568	26.2722	26.3173	26.579	26.1827	26.5685	26.6187	NA	NA	NA	NA	23.0566	NA	NA	NA	23.6864	NA	NA	NA
B7ZAR1;E9PCA1;P48643;E7ENZ3	CCT5	26.5906	26.0183	26.1624	25.8856	25.6919	25.4845	26.0696	26.0312	26.0752	26.2783	26.2449	27.9092	27.7943	27.8058	27.6165	27.6698	27.0363	27.6716	27.677	27.7329	26.9178	27.932	27.8392
P40227	CCT6A	27.2564	27.1863	27.0164	26.9292	26.8542	27.0748	27.1764	26.9124	26.7422	27.2686	27.3445	27.3113	27.2111	27.4959	27.4878	27.2419	27.1346	27.3188	27.3311	27.3904	27.5675	27.3004	26.6821
Q99832;F8WAM2	CCT7	27.8185	27.6216	27.1914	27.9369	27.1616	27.1936	27.7819	27.8717	27.3409	27.7892	27.4904	26.1713	25.5323	26.0343	26.1897	26.0285	25.3586	25.8815	25.6451	25.6051	25.9249	25.6423	24.5945
P50990;H7C4C8;H7C2U0	CCT8	NA	NA	NA	NA	NA	NA	NA	NA	NA	NA	NA	27.871	27.9153	27.6643	27.7936	27.8666	27.3967	27.3858	27.891	27.8073	27.3197	28.0081	27.8731
P08571;D6RFL4	CD14	26.7452	25.3478	26.6734	25.9084	24.0169	25.6493	25.7757	24.8471	25.8625	25.7691	27.0423	NA	NA	NA	NA	NA	NA	NA	NA	NA	NA	NA	NA
F5GZZ9;C9JHR8;Q86VB7;H0YGZ7	CD163	31.5832	28.9612	31.3946	28.9742	28.6343	29.5992	29.3903	28.6374	30.5341	29.742	31.2782	NA	NA	NA	NA	NA	NA	NA	NA	NA	NA	NA	NA
A0A087WVM2;Q8N6Q3;A0A087X113	CD177	24.8993	NA	NA	NA	NA	NA	19.8879	NA	28.0725	20.5093	21.2707	NA	NA	NA	NA	NA	NA	NA	NA	NA	NA	NA	NA
U3KQG5;P41217;F8WC99;F8W7G1;U3KQQ2	CD200	27.1267	26.8338	26.2865	27.0948	26.4795	26.6057	27.371	26.9964	26.9296	26.82	26.9187	NA	NA	NA	NA	NA	NA	NA	NA	NA	NA	NA	NA
H0YD13;P16070;H0Y2P0;H0YE40;H0YDW7;H0YCV9;H0Y5E4;E9PKC6;H0YDX6;H0YD17;J3KN83;Q86UZ1	CD44	28.6991	29.3839	30.0856	29.0406	28.6745	28.855	28.6339	27.9969	28.6391	29.1346	30.0804	NA	NA	NA	NA	NA	NA	NA	NA	NA	NA	NA	NA
Q08722;H7BYS8	CD47	28.9633	28.218	28.6025	28.7431	28.8043	28.4639	28.848	28.9609	29.0101	28.4456	28.7347	NA	NA	NA	NA	NA	NA	NA	NA	NA	NA	NA	NA
O43866	CD5L	26.1787	28.1217	28.6856	26.9754	27.3788	28.9448	28.1311	28.013	27.4513	28.1464	26.5031	NA	NA	NA	NA	NA	NA	NA	NA	NA	NA	NA	NA
E9PJK1;E9PRJ8;H0YDL9;H0YDJ9;E9PIF1;A6NMH8;P60033	CD81	31.2168	31.1026	30.8481	30.5065	30.5002	30.6928	30.9681	31.1974	31.0218	30.9645	30.7872	30.1631	30.2847	30.4711	30.5908	30.5772	30.0951	30.2134	30.3623	30.2049	30.6084	30.3086	30.0303
A6NNI4;G8JLH6;P21926;F5GXT1;A0A087WU13	CD9	30.9161	30.5343	30.6167	29.9684	29.9068	30.4335	30.3914	30.8473	30.6643	30.4648	30.3973	26.8274	26.8047	26.629	26.7094	26.1196	26.3831	27.0296	27.3677	26.6506	27.615	26.3465	26.4645
Q16543;K7EQA9;K7EL68;K7EKQ2;K7EIU0;K7EJ06	CDC37	NA	NA	NA	NA	NA	NA	NA	NA	NA	NA	NA	27.9583	27.6002	27.7661	27.8693	27.5976	27.5145	27.7202	27.7746	27.9139	28.0439	27.6854	26.9988
P60953;Q5JYX0	CDC42	29.4212	28.507	29.4919	28.9321	28.38	28.7369	28.9252	28.6656	28.9952	29.0789	29.0913	26.7783	26.4241	26.1491	25.7781	26.9893	26.6758	26.6371	25.4815	26.4693	24.4738	26.4016	27.0597
P55290	CDH13	NA	NA	NA	NA	NA	NA	NA	NA	NA	NA	NA	26.3767	25.077	25.1359	25.1272	26.2847	25.885	25.3636	24.1738	24.9677	22.5748	25.4857	26.709
P23141;H3BSU0;H3BQV8;A0A140TA63;Q9UKY3;H3BQR4	CES1	27.3394	25.5314	27.0293	25.6048	25.8845	27.7033	26.1961	26.6765	26.2584	25.9166	27.9505	NA	NA	NA	NA	NA	NA	NA	NA	NA	NA	NA	NA
B4E1Z4;P00751;E7ETN3;H7C5H1;A0A0G2JH38;H7C526;C9JRT3	CFB	NA	NA	NA	NA	NA	NA	NA	NA	NA	NA	NA	27.6347	27.6604	27.8525	27.9969	27.7771	27.7921	27.8611	27.6626	27.8539	27.9614	27.7873	27.3566
P08603;A0A0D9SG88;Q5TFM2;A0A087WYK9;Q6NSD3;B1AKG0;Q03591;Q02985	CFH	25.3289	25.4991	26.818	25.6776	25.5926	26.421	25.3473	26.1376	26.0533	25.6437	25.8886	23.9748	26.362	25.2391	25.4599	24.7421	25.9903	25.0186	26.217	25.1457	25.6905	25.5431	25.4561
P23528;G3V1A4;E9PP50;E9PK25;E9PQB7;E9PLJ3;E9PS23	CFL1	30.3835	29.7299	30.9297	29.5836	29.7507	29.8823	29.8247	29.5704	30.0185	30.1547	30.5271	30.4651	31.471	30.9187	30.2728	29.9102	31.4575	30.5512	30.5126	31.1561	30.2359	31.8281	32.2023
Q9Y281;F8WDN3	CFL2	26.1088	26.0596	27.1326	25.8135	25.8509	26.3302	25.8709	25.87	26.3332	26.2744	26.1741	28.5946	29.2212	27.785	27.5769	28.4367	29.63	28.1588	28.1742	28.9261	27.9981	28.6565	30.858
J3QTA6;Q9BRQ6;H0Y922	CHCHD6	NA	NA	NA	NA	NA	NA	NA	NA	NA	NA	NA	29.9838	29.899	29.763	30.1794	29.8319	29.2947	29.8533	30.1121	29.6295	30.0879	29.8072	29.0929
A0A087X0M8;O00533;C9J905;C9JH37;C9JW79;H7C0J0;C9JEY3	CHL1	27.3861	27.1425	27.7415	27.0549	27.4355	27.6181	27.2044	26.6618	27.2225	27.474	27.0247	26.0322	29.397	24.3706	NA	26.2274	30.0956	26.3923	27.2402	27.7856	24.6012	23.3425	31.5875
Q9H444	CHMP4B	24.8552	NA	NA	NA	24.8862	25.0089	24.5441	24.8236	NA	NA	NA	NA	NA	NA	NA	NA	NA	NA	NA	NA	NA	NA	NA
Q9UHD1;E9PHZ2;E9PIZ4;E9PSD5;E9PPQ5;E9PL00	CHORDC1	NA	NA	NA	NA	NA	NA	NA	NA	NA	NA	NA	26.8385	26.6146	26.3491	26.4078	27.0339	26.0599	25.6511	26.8705	26.4706	24.6984	26.9396	26.5395
Q99653;H0YNG9;H0YKE7;F5GX29;H0YLY7	CHP1	27.1545	27.1173	26.3948	26.8231	27.2339	26.9778	26.9288	27.0797	26.801	26.8761	27.156	NA	NA	NA	NA	NA	NA	NA	NA	NA	NA	NA	NA
K7ELT6;K7ENX8;K7ELV6;K7EJV5;K7EJV1;K7EMY9;K7EPM4;K7ER40;K7EQR7;D6W5Y5;Q14011;K7EQX4;K7ENN6;K7EIF7;K7EQL0	CIRBP	NA	NA	NA	NA	NA	NA	NA	NA	NA	NA	NA	29.4864	29.6802	29.4418	29.3647	29.6382	29.8721	29.4755	29.6183	29.566	29.5314	29.5222	30.338
Q9NZ45	CISD1	NA	NA	NA	NA	NA	NA	NA	NA	NA	NA	NA	27.1187	26.7391	27.0341	26.9341	26.9191	26.0933	27.154	26.841	26.9533	27.2325	27.0292	25.3523
Q14008;H0YDX5;E9PQH5	CKAP5	NA	NA	NA	NA	NA	NA	NA	NA	NA	NA	NA	27.8047	28.0579	28.3266	28.329	28.0465	27.6903	28.0856	28.2494	28.0433	28.4049	28.2031	27.7597
P12277;H0YJG0;G3V4N7;H0YJK0;G3V461	CKB	33.2137	32.4687	31.5625	32.3092	32.5877	32.4508	32.5226	32.3129	32.018	32.4906	32.6163	29.7502	29.5296	29.87	29.8213	29.7858	29.188	29.5721	29.6654	29.7107	30.0342	29.9904	29.3099
P12532;F8WCN3;C9JSQ1;C9J995;C9J8F6;C9JJX8;C9J6W7;C9JT96;P17540	CKMT1A	28.8566	29.2696	29.5231	29.379	29.5954	29.2009	29.2194	29.2355	29.5016	29.2807	28.8967	NA	NA	NA	NA	NA	NA	NA	NA	NA	NA	NA	NA
P12532;F8WCN3;C9JSQ1;C9J995;C9J8F6;C9JJX8;C9JT96;C9J6W7	CKMT1A;CKMT1B	NA	NA	NA	NA	NA	NA	NA	NA	NA	NA	NA	27.9802	28.1559	27.8876	28.0817	27.6729	27.5264	28.4393	28.4251	27.6863	28.3672	27.5737	27.428
E3W994;J3KR49;A0A0U1RQI6;E7ERI8;E7EW49;O75122;B3KR06;E7ENG2;D6RBU8;C9J668;H7C5M8;H7C4X8	CLASP2	NA	NA	NA	NA	NA	NA	NA	NA	NA	NA	NA	27.9437	27.8389	27.8075	28.3009	28.0534	27.1033	27.5691	27.7081	26.1297	27.762	28.0377	27.5476
O00299	CLIC1	NA	NA	NA	NA	NA	NA	NA	NA	NA	NA	NA	25.6201	24.5496	24.8455	25.0328	24.5106	24.7851	25.6404	25.0512	24.805	25.2312	25.0461	23.5658
Q9Y696;A6PVS0;O15247;Q9NZA1;Q96NY7	CLIC4	NA	NA	NA	NA	NA	NA	NA	NA	NA	NA	NA	28.7078	28.2947	28.5997	28.5172	28.3448	28.3173	28.57	28.5495	28.3202	28.7146	28.3458	27.7664
P09496;C9J8P9;F8WF69	CLTA	NA	NA	NA	NA	NA	NA	NA	NA	NA	NA	NA	28.3496	31.2161	28.6285	28.2341	29.4903	30.5229	29.7611	30.4991	30.4493	30.0476	28.2646	30.5104
P09497;D6RJD1	CLTB	NA	NA	NA	NA	NA	NA	NA	NA	NA	NA	NA	27.8465	27.9905	28.0686	28.2162	27.9928	27.8172	28.1275	27.9682	28.0351	28.1599	27.9318	27.4483
A0A087WVQ6;Q00610;J3KS13;K7EJJ5;J3KSQ2;J3KRF5;J3QL20;A0A087WV74;A0A087WXH4;F5H5N6	CLTC	32.1737	32.0272	32.1261	32.5992	32.5854	30.9192	32.3652	32.6641	32.351	32.2839	32.1099	29.4456	32.6463	29.5359	30.0765	30.7104	32.9257	31.2054	32.5978	31.1478	32.0026	29.7282	33.3114
P10909;H0YC35;H0YLK8;E7ERK6;E7ETB4;E5RG36;E5RGB0;E5RH61;E5RJZ5;H0YAS8	CLU	29.8561	29.7774	29.4721	29.6006	29.5404	29.7455	29.6438	30.3158	29.5543	29.7314	29.7137	33.2934	33.2029	33.157	33.1292	33.1475	33.1501	33.1955	33.1525	33.0052	33.2987	33.0689	33.0536
Q8NFW8;F5H296;F5GYM0	CMAS	NA	NA	NA	NA	NA	NA	NA	NA	NA	NA	NA	26.9342	26.2912	26.8206	27.1277	27.3555	26.6955	26.4441	26.3797	26.6996	26.4709	26.9658	26.9586
Q96DG6	CMBL	NA	NA	NA	NA	NA	NA	NA	NA	NA	NA	NA	25.7038	26.101	26.4441	25.849	25.7831	25.9144	25.7947	26.3365	25.8329	25.839	26.3724	25.3803
P30085;Q5T0D2	CMPK1	NA	NA	NA	NA	NA	NA	NA	NA	NA	NA	NA	27.0992	27.0917	26.0273	26.508	26.4733	27.5348	27.2264	26.9003	27.1911	27.2483	26.3328	27.3323
Q96KP4;J3QKT2;J3QRA8;J3KSV5;A0A087WYZ1;J3QR27;J3QLU1;J3QKQ0;J3QRD0;J3QQN6;J3QL02;J3QRH4;A0A087WVS2;J3KRD5;J3KSS4;J3KRJ8;J3QRP4	CNDP2	29.3133	28.4268	29.5411	28.8997	28.9355	29.4444	28.4935	28.6519	29.0437	28.9329	29.0268	25.9568	26.3879	26.318	25.9749	26.3818	27.8467	24.6793	26.4472	NA	26.2232	26.7667	28.6613
P51911;B7Z7E1;K7ENC5;K7ERK4;K7ESJ2;K7ERM8;K7EQ72;K7ER02	CNN1	NA	NA	NA	NA	NA	NA	NA	NA	NA	NA	NA	29.5749	29.4344	29.101	28.9437	29.3523	29.7047	29.4745	29.1789	29.2783	29.0814	29.3544	29.7313
Q15417;E9PDU6	CNN3	NA	NA	NA	NA	NA	NA	NA	NA	NA	NA	NA	27.9323	27.7671	27.9298	27.6847	27.5937	27.6069	27.7324	27.9148	27.8255	28.1804	27.8071	27.5717
P09543;K7ERC4	CNP	31.5897	32.0782	31.4016	31.8479	32.203	32.2569	31.8449	32.6077	31.6989	31.7245	31.8333	28.1453	28.2908	28.6527	28.2876	28.2509	28.0314	28.3069	28.3508	28.5466	28.4105	28.3714	28.4872
Q96F85;B8ZZB8	CNRIP1	NA	NA	NA	NA	NA	NA	NA	NA	NA	NA	NA	28.1162	27.5491	27.7523	27.8991	27.7348	27.5344	27.9254	27.6917	27.8766	27.9602	27.8554	27.0813
P26992;Q5T8H6	CNTFR	27.0981	26.5939	26.7616	26.6393	26.5014	26.3019	26.4234	25.9587	26.6098	26.8055	26.6881	NA	NA	NA	NA	NA	NA	NA	NA	NA	NA	NA	NA
Q12860;F8VUI8;F8VUI9;H0YIJ1;F8VQW3;F8VX96	CNTN1	32.0636	31.4563	31.5092	31.6512	31.6115	31.4857	31.6653	31.4424	31.6204	31.6871	31.5906	24.0695	25.1075	NA	NA	NA	25.1201	24.5878	24.2141	24.7114	NA	24.768	25.9683
A0A1W2PQ11;Q02246;A0A1B0GTL7;A0A1W2PQ86;A0A1W2PQJ4;A0A1W2PR60;A0A1W2PPQ9	CNTN2	26.0522	25.5289	25.5744	25.4068	26.1403	25.8168	25.5598	25.3423	25.6113	25.8246	25.4176	25.7041	25.8026	26.6932	26.0183	26.5001	25.0905	25.5268	26.5993	24.2801	26.1462	26.4024	24.6673
P78357;K7EMM9	CNTNAP1	30.7787	30.0796	30.1171	29.7413	30.1568	29.7698	30.1308	30.0499	30.0889	30.3291	30.1866	26.7397	26.9526	27.1268	27.3432	26.9589	26.7366	26.8693	27.0988	26.8537	26.8889	26.5762	26.5088
Q9UHC6;A0A1W2PQF4;B7Z1Y6;A0A0J9YYA0;A0A0J9YWG3;A0A0D9SES4	CNTNAP2	27.7552	27.5657	27.5735	27.9444	28.2774	27.9131	27.9957	27.8165	27.9005	27.6374	27.7208	25.7545	25.5995	25.5588	25.262	26.7208	25.876	25.4768	25.6997	25.625	25.3233	25.3131	25.5128
Q05707;J3QT83;A0A0A0MQT7;Q4G0W3;H0YBB2	COL14A1	27.4442	27.1999	28.7847	26.986	27.5014	28.0886	27.5425	28.0708	28.2735	27.3221	28.1153	NA	NA	NA	NA	NA	NA	NA	NA	NA	NA	NA	NA
P02462	COL4A1	27.795	28.0022	28.736	28.179	28.1336	28.5683	27.7387	28.6322	28.3764	27.9552	28.1972	NA	NA	NA	NA	NA	NA	NA	NA	NA	NA	NA	NA
P08572	COL4A2	28.087	28.2809	29.0858	28.3552	28.5383	28.9596	28.0541	28.9371	28.8729	28.2228	28.1907	NA	NA	NA	NA	NA	NA	NA	NA	NA	NA	NA	NA
A0A087X0S5;P12109	COL6A1	31.4067	30.6487	31.4715	30.1574	30.6548	30.9249	31.1145	32.2956	31.6071	30.8131	30.858	NA	NA	NA	NA	NA	NA	NA	NA	NA	NA	NA	NA
P12110;C9JH44;H7C0M5	COL6A2	31.1122	30.1815	31.0456	29.6083	30.2359	30.5962	30.6516	31.7359	31.1053	30.4605	30.3214	NA	NA	NA	NA	NA	NA	NA	NA	NA	NA	NA	NA
P12111;E7ENL6;C9JNG9;I3L392	COL6A3	32.3398	31.4629	32.2862	30.8858	31.4305	31.7128	31.7911	32.9161	32.3316	31.6964	31.6722	NA	NA	NA	NA	NA	NA	NA	NA	NA	NA	NA	NA
P21964;E7EMS6;E7EUU8;H7BZ45;F8WBW9	COMT	28.6218	28.173	27.1132	28.3383	27.6278	27.5961	28.271	28.3483	27.5417	28.1274	28.4966	26.5141	26.3497	26.824	26.741	26.5895	26.0654	26.523	26.4952	26.5552	27.1204	26.5021	25.7444
P53621	COPA	27.564	28.3402	26.8331	27.9598	27.7065	27.3978	28.1332	27.7336	27.2609	27.6806	28.4216	NA	NA	NA	NA	NA	NA	NA	NA	NA	NA	NA	NA
P61201;B4DIH5;H0YKU5;H0YM03;H0YMC2	COPS2	26.2716	26.6497	26.9435	27.3278	27.127	26.8858	27.0094	27.1502	26.5956	26.9025	26.5298	27.649	27.4945	27.3445	27.0915	27.4988	27.0817	27.6936	27.4882	27.1529	27.4311	27.3777	26.8256
Q9UNS2;H7C3P9;J3QKR0;C9JLV5;J3QL22;J3QS85;J3KTQ1;K7ES36	COPS3	25.1895	25.197	25.6987	25.8967	26.0114	25.7859	25.6744	25.6069	25.2592	25.6595	25.2481	26.8359	26.5166	26.631	26.8096	26.555	26.6817	26.6789	26.4773	26.5531	26.9415	26.5754	25.8066
D6RFN0;Q9BT78;D6RAX7;D6RD63	COPS4	26.7318	26.9532	27.4107	27.4249	27.4627	27.2107	27.0701	27.3982	26.9287	27.2493	26.846	NA	23.4503	24.8332	NA	24.0372	24.194	NA	24.0037	23.1677	NA	23.5618	25.0077
Q92905;E5RHH5;E5RHF2;E5RFS1;E5RG35;E5RK55	COPS5	NA	NA	NA	NA	NA	NA	NA	NA	NA	NA	NA	30.6667	30.9502	31.1724	31.0463	31.1617	30.8928	30.962	30.8535	30.9616	30.6412	31.1698	31.1919
E7EM64;Q7L5N1;H7C3T0	COPS6	26.7517	26.865	27.3761	27.2933	27.3357	27.2405	26.989	27.2926	26.9647	27.1369	26.7836	27.2581	26.9863	27.6976	27.3846	27.4529	26.8355	26.9861	26.9716	27.1548	27.0944	27.6046	27.0142
Q9UBW8;F5H7C6;F5GYF7;F5H248;F5H4U8;F5H4Z0;F5H3M6;G3XAP1;F5GXT7	COPS7A	24.8627	25.0125	25.8227	25.2702	25.9704	25.6751	25.4869	25.6219	25.2153	25.3684	25.0632	29.8512	29.5523	29.4914	29.8071	29.3324	28.8835	29.2294	29.4105	29.602	29.4363	29.6414	29.1488
Q99627;E9PGT6;H7C3S9	COPS8	25.4583	25.5387	26.0817	26.1521	26.1746	26.1092	25.7212	25.9327	25.5824	26.0058	25.2679	32.9312	31.0235	31.784	31.4422	31.6579	31.9234	31.8656	31.2687	31.8571	31.1185	30.9405	31.9035
P31146;H3BRY3;H3BTU6;H3BRJ0;H3BNA2;H3BU76;H3BSL1	CORO1A	NA	NA	NA	NA	NA	NA	NA	NA	NA	NA	NA	26.6422	26.538	25.7715	25.4899	25.5847	26.1404	26.1903	26.1007	26.1327	26.2603	25.9427	26.1118
Q9BR76;A0A087WW53;F5H390;F5H0D2	CORO1B	NA	NA	NA	NA	NA	NA	NA	NA	NA	NA	NA	27.4965	28.3408	27.1916	27.5101	27.5699	29.0038	27.9271	27.5174	28.06	27.7197	27.5864	29.6596
Q9ULV4;B4E3S0;H0YHL7;F8W1H8;F8VUX3;F8VSA4;F8VRE9;F8VTT6;F8VVB7;F8VV53	CORO1C	NA	NA	NA	NA	NA	NA	NA	NA	NA	NA	NA	27.0469	25.1122	26.9059	26.5464	26.2332	25.9294	26.5077	25.533	25.2639	26.1124	25.5685	24.4788
Q9UQ03	CORO2B	26.5364	27.8712	24.947	27.645	27.9903	27.425	27.788	27.2461	26.3231	26.8423	27.2737	26.9364	26.0273	26.9689	27.2854	26.9827	26.5118	26.5891	25.9788	26.7585	26.9834	27.1323	26.3722
Q14019;H3BT58	COTL1	26.6539	26.2273	27.5349	25.733	26.3749	26.5655	25.8144	25.8342	26.4223	26.616	26.5867	27.8815	27.2559	27.6225	27.59	27.2104	27.0199	27.6955	27.5136	27.0738	27.5924	27.4075	26.7822
P20674;H3BNX8;H3BRM5;H3BV69;H3BRI0	COX5A	NA	NA	NA	NA	NA	NA	NA	NA	NA	NA	NA	27.1699	26.1721	26.4078	26.3952	26.9584	25.9523	26.7272	25.6552	26.9898	25.6784	26.4099	25.9373
P10606	COX5B	NA	NA	NA	NA	NA	NA	NA	NA	NA	NA	NA	31.0576	30.3023	30.5599	30.7734	30.7915	30.0729	30.5353	30.6114	30.7052	30.3011	30.6481	30.5159
P14854;K7EQD3	COX6B1	27.4007	27.9326	27.1987	27.3041	28.0567	27.6447	27.4905	27.9887	28.3187	27.1412	27.376	25.9709	25.647	25.887	26.4739	26.7016	25.9461	25.5801	26.2545	25.9618	26.4683	26.2057	24.2638
P10176	COX8A	NA	NA	NA	NA	NA	NA	NA	NA	NA	NA	NA	29.1242	28.7021	28.8518	28.5402	29.0165	28.7991	28.5097	28.8502	28.9288	28.4667	28.8297	29.1887
P00450;E9PFZ2;H7C5R1;D6RE86;H7C5N5	CP	NA	NA	NA	NA	NA	NA	NA	NA	NA	NA	NA	32.4046	32.9018	32.5156	32.3469	32.9458	32.7281	32.0253	32.5904	32.7362	31.7318	33.0483	33.7753
P16870;D6RF88;C9JE88;D6R930;H0YAM0	CPE	27.2405	27.2512	25.6928	26.9115	26.8995	27.4468	26.9082	27.1272	26.815	26.716	27.0734	28.9512	29.154	29.0991	28.7663	29.042	29.2819	28.9854	29.1019	29.2608	29.0218	29.6252	29.8068
D6RI11;O14810;D6RAG3	CPLX1	NA	NA	NA	NA	NA	NA	NA	NA	NA	NA	NA	29.136	29.3596	29.6287	29.478	29.3121	29.2445	29.4098	29.6649	29.5518	29.9683	29.1428	28.728
Q6PUV4;D6RGY3;D6R960	CPLX2	26.5403	25.9458	26.1519	25.7198	26.6016	26.6957	25.9898	25.9974	25.936	26.2568	26.1556	25.769	25.2415	25.8207	25.3101	25.3675	25.1606	25.6284	25.8696	24.9168	25.489	25.2905	24.8365
Q99829;B0QZ18;A6PVH9;F2Z2V0;E7ENH5;Q5JX56;Q5JX58;H0Y524;Q5JX59;Q5JX60;Q5JX44;Q5JX45;Q5JX55;Q5JX61;Q5JX52;Q5JX54;Q5JX57;E7EV27;Q5JX53	CPNE1	26.8626	26.2803	26.1958	24.9392	24.6481	26.3941	26.0351	26.2074	26.5091	26.0065	26.1294	NA	NA	NA	NA	NA	NA	NA	NA	NA	NA	NA	NA
O75131;A0A087WYQ3;E5RHZ0;H0YB26;A0A087WXR6;A0A087WUS8;E5RFT7	CPNE3	29.1641	28.8667	29.5603	28.6327	28.2088	29.1217	28.7069	28.7418	29.0233	28.9833	29.2555	NA	NA	NA	NA	NA	NA	NA	NA	NA	NA	NA	NA
Q9HCH3;A0A0J9YWA1;A0A0J9YWU8;Q8IYJ1;A0A087WX62	CPNE5	NA	NA	NA	NA	NA	NA	NA	NA	NA	NA	NA	30.1694	30.0252	30.699	30.4611	30.4004	29.9032	30.2899	30.2752	30.2152	30.4008	30.558	29.6945
O95741;H0YLV2;H0YNP2;H0YNX4;H0YNM7;H0YLM2;H0YKP1;H0YM67;H0YKJ0;H0YK44;H0YLS9;H0YNV2;H0YNV6;Q9UBL6	CPNE6	28.2304	27.753	28.1041	28.0107	27.5556	27.5269	27.569	27.3864	27.9552	27.8131	28.3633	NA	26.5646	27.0404	27.1836	NA	26.2351	26.9382	26.5425	26.8156	27.0253	27.242	25.8278
P29762;B5MCB5	CRABP1	30.127	27.2387	29.7847	26.2785	27.2418	28.454	27.6215	27.5188	29.5397	28.5158	27.3413	25.8926	25.6628	26.3215	26.1055	26.1689	25.1719	25.9061	25.9668	26.2325	26.4027	25.9693	24.9097
P43155;B7ZBP5;A6PVN3;H0Y4Z7	CRAT	NA	NA	NA	NA	NA	NA	NA	NA	NA	NA	NA	28.0771	27.4671	27.9209	27.9588	28.1071	27.8251	27.7187	27.5212	27.8002	27.7921	27.9732	27.7701
P52943;H0YFA4;H0YHD8	CRIP2	NA	NA	NA	NA	NA	NA	NA	NA	NA	NA	NA	27.6087	29.3671	27.327	26.7485	27.2056	29.7689	28.1836	28.479	28.7325	27.5285	27.869	30.4621
P46108;I3L297	CRK	NA	NA	NA	NA	NA	NA	NA	NA	NA	NA	NA	27.9226	27.6411	28.0071	28.4227	28.1898	27.2935	27.6043	27.8744	27.951	27.9522	27.956	27.1904
P46109	CRKL	NA	NA	NA	NA	NA	NA	NA	NA	NA	NA	NA	25.9626	26.3674	26.4523	26.331	26.5544	25.7382	26.4191	26.0608	26.3401	25.6296	26.6542	26.2683
Q14194;E9PD68	CRMP1	30.0965	30.1695	30.7314	30.8419	30.3793	30.4932	30.355	30.1637	30.1782	30.5239	30.2909	33.0212	32.9425	33.0511	32.9531	33.1079	32.8162	33.1047	33.137	33.1235	33.0725	33.168	32.8613
A0A0C4DFP6;Q9NQ79;Q5T4F6	CRTAC1	26.0891	25.8417	26.7213	26.3108	26.3455	26.2541	25.9799	26.302	26.289	26.1176	26.0751	NA	NA	NA	NA	NA	NA	NA	NA	NA	NA	NA	NA
E9PR44;P02511;A0A024R3B9;E9PJL7;E9PNH7;E9PRA8;E9PS12;H0YCW8;E9PRS4	CRYAB	31.294	32.3147	30.3502	31.9355	31.4285	31.3091	31.9386	31.9978	30.9013	31.5607	31.9225	30.1288	27.1974	28.5097	28.3984	27.2883	29.0112	28.5731	28.2797	27.7777	29.1441	27.7359	28.1161
Q9Y2S2;A0A087WW38	CRYL1	NA	NA	NA	NA	NA	NA	NA	NA	NA	NA	NA	29.2005	28.1423	28.0454	28.1642	28.1425	28.4703	28.7073	28.5101	28.5716	28.512	28.1626	28.2288
Q14894;I3NI53;I3L2W5;I3L325;I3L3J9;I3L3Y1	CRYM	26.4264	25.5239	26.6661	25.9531	26.0569	26.5435	26.2913	25.8831	26.3669	26.1841	26.0785	24.7394	26.7816	24.7033	23.7535	25.7883	26.8993	25.511	25.7924	25.9134	24.2121	25.7876	27.6081
Q08257;C9JH92;A6NP24	CRYZ	NA	NA	NA	NA	NA	NA	NA	NA	NA	NA	NA	28.6313	28.5833	28.6979	28.7791	28.846	28.4808	28.9111	27.8067	28.8569	29.0811	28.8153	27.974
B4DJV2;O75390;A0A0C4DGI3;H0YIC4;F8W4S1;F8VZK9;F8VX07;F8VRP1;F8VX68;F8VPF9;F8VTT8;F8W1S4;H0YH82;F8W642;F8VWQ5;F8W0J2;F8VP03;F8VRI6;F8VU34;F8VR34	CS	25.4122	25.1155	26.2983	26.277	26.2997	25.3577	25.6539	26.1773	26.2388	25.5947	25.3788	28.3059	27.9159	27.0831	26.9434	27.9301	27.7859	27.3469	27.0733	27.2383	26.8552	26.803	28.3205
P55060	CSE1L	26.3352	26.1011	24.6869	26.0423	24.9986	25.7387	25.5715	26.0554	25.3223	25.6997	26.1706	30.7569	31.882	30.4383	29.8669	30.7544	32.1842	31.1331	30.9217	31.5069	30.6666	31.2469	33.5752
E7EU96;P68400;Q8NEV1;A0A087WY74;V9GYA2;V9GY80	CSNK2A1;CSNK2A3	28.7575	28.7857	28.0217	28.686	28.5009	27.9029	28.4024	29.268	28.5404	28.4922	28.7744	27.8789	27.3052	27.6722	27.5054	27.4094	26.7628	27.6936	27.7475	27.6563	27.6717	27.183	26.3806
P19784;H3BSA1;H3BV19;H3BNI9	CSNK2A2	26.7398	27.1674	25.529	26.7063	26.4628	25.8723	26.4037	27.2932	26.4275	26.5074	26.737	NA	NA	NA	NA	NA	NA	NA	NA	NA	NA	NA	NA
Q5SRQ6;P67870;Q5SRQ3;N0E472;A0A0G2JM12;N0E644;A0A0G2JM58	CSNK2B;CSNK2B-LY6G5B-1181;CSNK2B-LY6G5B--991	26.0562	25.9329	NA	26.2119	26.368	25.7578	25.6697	27.1216	25.6365	26.046	26.5469	NA	NA	NA	NA	NA	NA	NA	NA	NA	NA	NA	NA
O95196;A0A087WUT8	CSPG5	NA	NA	NA	NA	NA	24.4344	24.7414	25.5741	24.9514	NA	24.7454	NA	NA	NA	NA	NA	NA	NA	NA	NA	NA	NA	NA
P21291;E9PS42;E9PND2;E9PP21	CSRP1	27.0206	26.921	27.1133	27.0059	26.3405	26.6463	26.8007	27.0724	26.8722	26.9992	26.8975	27.5644	27.7208	27.9342	27.8811	27.8333	27.6071	27.7673	27.8968	27.8739	27.937	27.8965	27.4852
P01034	CST3	NA	NA	NA	NA	NA	NA	NA	NA	NA	NA	NA	27.0755	27.874	26.7401	24.9721	27.9149	27.9918	26.2525	28.2829	27.2666	25.483	27.5311	29.1664
P04080;A0A1W2PQG6;A0A1W2PS52	CSTB	NA	NA	NA	NA	NA	NA	NA	NA	NA	NA	NA	26.661	29.1368	24.9809	25.5375	26.3844	29.1707	27.1898	27.2688	27.7298	25.8427	25.2714	30.451
Q13363;D6RAX2;E7ESU7;E7EPF8;E9PGB1;H0Y8W7;H0Y9M9;A0A087WYL1;E7EUB3;H0Y8U5	CTBP1	NA	NA	NA	NA	NA	NA	NA	NA	NA	NA	NA	28.0988	28.0381	27.9075	27.8087	27.7556	27.4167	27.9299	27.8908	27.9356	27.3545	28.0111	27.5648
P26232;A0A0A0MTJ6;A0A0A0MRI5;C9IZ88;B9A010;G3XAM7;P35221;C9J144;E5RGY6;E5RG03;E5RJ41;E5RIB1	CTNNA2	26.5918	26.6008	26.1648	26.5197	26.7784	26.6354	26.4887	26.3779	26.0867	26.4801	26.8607	26.4227	26.2577	26.4451	26.3066	26.6599	25.9609	26.3872	26.3437	26.0153	26.2214	26.215	25.6104
B4DGU4;P35222	CTNNB1	26.574	26.4824	26.1739	26.4077	26.3523	26.2516	26.2456	26.1109	26.1053	26.4321	26.6659	30.7763	30.9383	31.135	31.1364	30.659	30.8012	31.1358	30.996	30.7302	31.2634	30.8483	30.5535
E7EPC8;Q9UQB3;B4DRK2;E9PHB5;D6R9A8	CTNND2	26.2141	26.1651	25.7772	26.1515	26.1933	25.6534	25.9351	26.1495	25.8066	26.1417	26.0225	NA	NA	NA	NA	NA	NA	NA	NA	NA	NA	NA	NA
P07858;R4GMQ5;E9PKQ7;E9PNL5;E9PHZ5;E9PLY3;E9PSG5;E9PQM1;E9PR54;E9PJ67;E9PCB3	CTSB	25.9991	25.0247	26.0933	25.3204	25.6303	26.2082	25.1675	25.7093	25.3088	25.5351	25.9823	29.6717	31.2189	29.2839	28.2321	29.2942	32.0185	29.7896	29.9409	30.6921	29.1397	29.5678	33.1334
A0A1B0GW44;A0A1B0GVD5;A0A1B0GWE8;P07339;A0A1B0GVP3;A0A1B0GV23;A0A1B0GU92;A0A1B0GU03;H7C469;C9JH19;F8WD96;H7C1V0;F8W787;A0A1B0GVF1;A0A1B0GV01	CTSD	29.2975	28.7513	29.3879	28.5859	29.0475	28.8765	28.7671	28.965	29.1901	28.8898	29.2231	28.7864	28.4718	29.0383	28.9676	28.806	28.333	28.6951	28.731	28.4313	28.9804	28.4502	28.2656
Q14247;H0YEV2;H0YCD9	CTTN	NA	NA	NA	NA	NA	NA	NA	NA	NA	NA	NA	27.7722	28.2011	27.8959	27.521	27.4852	27.6633	27.5799	28.243	27.6564	27.4771	27.6128	27.9391
Q13616;A0A0C4DGX4	CUL1	24.4031	24.7009	25.9895	25.1819	24.9855	24.4124	24.9459	24.9738	24.9684	25.1726	24.9412	NA	NA	NA	NA	NA	NA	NA	NA	NA	NA	NA	NA
A0A0A0MTN0;Q13617;Q5T2B5;Q5T2B7	CUL2	NA	NA	NA	NA	NA	NA	NA	NA	NA	NA	NA	33.4241	33.4641	33.496	33.5584	33.7434	33.4485	33.5773	33.5023	33.5963	33.5335	33.569	33.1561
Q13618;A0A087WTG3;A0A087X1R9;H7C1L6;H7C399	CUL3	25.1723	24.5925	25.7186	25.2921	24.6468	24.3317	24.8317	24.7268	24.9767	25.2403	25.069	27.0105	27.1121	26.7008	26.1814	26.6868	27.9189	26.6194	26.6286	25.9575	26.8077	27.5767	28.972
O60888;C9IZG4;C9IZQ5	CUTA	NA	NA	NA	NA	NA	NA	NA	NA	NA	NA	NA	23.5099	26.4182	23.5416	NA	24.6554	26.1994	23.2659	24.7431	25.0313	23.1513	NA	27.4628
P00167;J3KNC7	CYB5A	27.4916	27.2145	27.1028	26.6055	26.9341	27.6056	26.8412	27.05	27.0921	26.9103	27.8613	NA	NA	NA	NA	NA	NA	NA	NA	NA	NA	NA	NA
H3BUX2;O43169;D6RFH4	CYB5B	NA	22.7307	22.487	23.4454	NA	22.6009	22.3259	23.1521	NA	22.5236	NA	NA	NA	NA	NA	NA	NA	NA	NA	NA	NA	NA	NA
P00387;B1AHF3	CYB5R3	30.6094	30.3347	29.781	30.2778	29.8691	29.594	30.0648	30.2689	29.7708	30.3376	30.6096	26.4657	27.7407	25.6268	25.4554	26.7462	28.1874	26.8908	26.6876	27.1532	26.6225	26.4328	28.5875
P08574	CYC1	25.6333	26.0307	25.9343	26.1806	25.6957	25.1128	25.9749	26.7038	26.4191	25.7503	25.6207	29.354	28.9229	29.5072	29.389	29.6052	28.4544	28.8712	29.2349	29.2577	29.2726	29.3182	29.0151
C9JFR7;P99999	CYCS	NA	NA	NA	NA	NA	NA	NA	NA	NA	NA	NA	NA	25.6175	NA	NA	NA	26.3607	NA	24.0223	NA	NA	NA	27.0501
E7EVJ5;Q96F07;H7C229;E7EW33;A0A087WWZ1;A0A087WTQ3;A0A087WVE1;A0A0G2JRX2;A0A087WU52;A0A0G2JRV9;A0A087WWL1;A0A087WZL7;A0A087WV63;A0A0G2JRF5;A0A087WWY5	CYFIP2	29.139	29.5691	29.885	29.5371	29.1431	29.1967	29.3346	29.3259	29.4091	29.4714	29.9675	NA	28.0773	NA	NA	24.6536	29.3758	24.3749	26.7446	26.0722	23.6945	NA	30.5866
Q16678;A0A087WUQ7;A0A087WW26	CYP1B1	27.0768	25.251	26.1023	22.6173	21.7072	24.2172	21.238	21.2611	23.5987	NA	27.9607	NA	NA	NA	NA	NA	NA	NA	NA	NA	NA	NA	NA
P14868;C9J7S3;C9JLC1;C9JQM9;H7C278;H7BZ35	DARS	NA	NA	NA	NA	NA	NA	NA	NA	NA	NA	NA	30.5835	30.8475	30.3788	29.994	30.5864	30.4188	30.748	30.3564	30.6652	30.311	30.8402	30.5163
P07108;B8ZWD1;A0A0A0MTI5	DBI	29.3584	28.7535	29.2346	27.9603	28.7193	29.5558	28.5707	28.1539	28.6839	28.7496	29.6386	30.6527	30.6978	30.0668	30.1455	30.3908	30.6634	30.8428	30.4484	30.4516	30.8426	30.4839	29.8241
Q16643;D6R9W4;D6RFI1;D6R9Q9;D6RCR4	DBN1	NA	NA	NA	NA	NA	NA	NA	NA	NA	NA	NA	28.6986	29.4835	27.9889	27.7863	28.5029	30.1081	28.943	28.5906	28.6606	28.8364	28.182	30.185
Q9UJU6;B4DDD6;F8WBG8;H0Y5J4;F8WC20;F8WBB2;F8WFE1;H7C111	DBNL	NA	NA	NA	NA	NA	NA	NA	NA	NA	NA	NA	27.857	27.7353	28.3147	28.0154	28.1457	27.8592	27.7688	27.8023	28.1317	27.9568	28.3447	27.9054
P11182;Q5VVL7	DBT	24.3388	27.0404	24.2416	27.6869	27.2053	27.4995	27.0994	26.2426	24.641	25.9207	26.1318	NA	NA	NA	NA	NA	NA	NA	NA	NA	NA	NA	NA
O15075;Q5VZY9;H3BLV5;A0A1B0GWD1;A8K340;O43602	DCLK1	25.2607	25.3993	24.827	25.8088	25.5933	25.2592	26.3621	25.6496	25.3161	25.3047	25.5734	29.0688	29.4033	29.4022	29.3547	29.4325	29.192	29.0149	29.3676	29.0761	28.8753	29.608	29.7923
G5E9L9;A0A0U1RR70;Q8N568;A0A1B0GTZ4;Q9C098	DCLK2	NA	NA	NA	NA	NA	NA	NA	NA	NA	NA	NA	28.5696	29.2779	28.6684	28.4454	28.9254	29.5224	28.7387	29.0006	29.3167	29.0392	29.1185	29.7483
Q14203;E7EX90;Q6AWB1;E7EWF7;C9JJD0;C9JKG6;E9PCY0;C9JZA4;C9JTE5;C9JJN7;C9J1B7	DCTN1;DKFZp686E0752	NA	NA	NA	NA	NA	NA	NA	NA	NA	NA	NA	23.0754	26.5106	NA	NA	23.084	27.7399	23.3577	23.8682	23.7979	NA	NA	28.564
Q13561;F8W1I6;F8VW18;H0YI98;F8VRV7;H0YHL1;F8VX93;F8W0U6	DCTN2	NA	NA	NA	NA	NA	NA	NA	NA	NA	NA	NA	27.2296	27.8795	26.4425	26.1518	27.0318	28.0994	27.0916	26.9002	27.8123	26.5604	27.585	29.3622
Q9UJW0;E5RI97;E5RGG1;H9KVE0;E5RK21	DCTN4	25.4992	26.0408	25.6441	26.6009	25.9182	26.3558	26.2688	26.6337	25.704	26.0944	25.5986	28.3092	27.8725	28.7664	28.6201	28.7261	28.3404	27.6634	28.2839	28.2007	28.7421	28.1012	28.0929
C9JVE2;Q96GG9;C9JRU6;C9J0B2;C9JUW4;C9J8R4	DCUN1D1	NA	NA	NA	NA	NA	NA	NA	NA	NA	NA	NA	29.9859	29.6079	30.415	30.35	30.1325	29.5449	29.9004	29.9884	29.659	30.1551	30.0385	29.6682
Q7Z4W1;J3KS22;J3QS36;J3QS45;J3KRZ4;J3KSZ5;J3QL34	DCXR	NA	NA	NA	NA	NA	NA	NA	NA	NA	NA	NA	25.4678	25.9111	26.3152	25.908	25.7432	25.9463	25.7961	26.3136	26.0602	26.1297	26.7256	26.3471
O94760;B4DYP1	DDAH1	28.6476	28.1298	29.1058	28.194	28.2778	28.5065	28.1745	27.9608	28.4919	28.6536	28.1886	30.3077	29.9423	30.2262	30.0629	30.1979	30.4934	30.1412	30.2448	29.2633	30.2153	30.2579	30.2249
O95865;A0A140T971;Q5SSV3;Q5SRR8;H0Y7N1	DDAH2	NA	NA	NA	NA	NA	NA	NA	NA	NA	NA	NA	25.5731	27.467	26.7797	23.759	25.9333	27.7279	26.0781	26.7457	26.5756	26.0663	27.6961	28.2257
Q16531;F5GY55;F5H2L3;F5GWI0;F5GZY8;F5GYG8;F5H198	DDB1	27.2451	27.4804	27.9528	27.7328	28.3198	28.2452	27.6032	28.0553	27.7383	27.491	27.7077	29.2797	29.1888	29.4147	29.4002	29.262	29.133	29.2487	29.3107	29.3474	29.7099	29.242	29.0971
A0A0C4DGS1;P39656;U3KQ84	DDOST	26.974	26.6251	26.4354	25.8597	26.0112	26.2122	26.2787	26.1382	26.5327	26.2923	27.1007	NA	NA	NA	NA	NA	NA	NA	NA	NA	NA	NA	NA
Q92499;F1T0B3;A0A087X2G1	DDX1	25.7105	26.5092	23.974	26.2393	25.9442	25.4833	26.4315	26.635	24.9167	25.9738	25.7773	26.1179	26.3121	26.8724	27.053	26.6384	26.4353	26.6753	26.7569	NA	26.7546	26.486	26.001
Q13838;Q5STU3;A0A0G2JJZ9;O00148;F6WLT2;A0A140T9X3;F6S4E6;A0A0A0MT12;F6TRA5;F6QYI9;A0A0G2JJL7;H0Y400;A0A140T996;F6R6M7;K7EQN7;K7EN69;A0A140T9L4;A0A140T973;A0A140T9K1;A0A140T9X9;K7EPJ3;F6UJC5;A0A140TA18;K7ENP6;A0A0G2JHN7;K7EL56;K7EIL8;F6U6E2;F6S2B7;F6SXL5;A0A140T9K2;A0A140T9N3;A0A0D9SEM9;H0YCC6	DDX39B;DDX39A	NA	NA	NA	NA	NA	NA	NA	NA	NA	NA	NA	26.9088	26.7297	26.5132	26.4928	27.1798	26.7813	26.5307	25.7859	26.1153	25.051	26.6039	26.5456
P26196;Q8IV96	DDX6	NA	NA	NA	NA	NA	NA	NA	NA	NA	NA	NA	28.5731	28.1193	28.784	28.3021	28.8518	28.3984	28.4854	28.4512	28.526	28.4359	28.8211	27.7967
Q16698;E5RJG7;E5RFV2;E5RJD2;E5RID6;H0YAW3	DECR1	NA	NA	NA	NA	NA	NA	NA	NA	NA	NA	NA	24.2017	25.9241	23.9204	22.9487	25.1861	29.2302	24.7622	24.7615	25.3383	25.4752	24.7431	28.3892
Q9Y315;E9PPM8;G3V158;E9PML7;E9PMH9;E9PPK3;E9PJ44;E9PJB9	DERA	28.349	28.9125	29.363	28.2505	27.9568	28.0218	28.5609	28.3959	28.8122	28.8591	28.293	NA	NA	NA	NA	NA	NA	NA	NA	NA	NA	NA	NA
O60443;H7C3W1;H7BZJ0;H7C147	DFNA5	24.2092	24.4564	23.7596	25.9268	25.6054	24.0049	24.9331	25.0429	24.5878	24.1836	25.1725	NA	NA	NA	NA	NA	NA	NA	NA	NA	NA	NA	NA
Q9Y394;A0A087X0Z7;H0YJ66;H0YJE4;H0YJR8	DHRS7	28.5898	28.3594	27.572	28.0681	28.1381	27.6974	27.9927	28.1068	27.6678	28.3011	28.5588	NA	NA	NA	NA	NA	NA	NA	NA	NA	NA	NA	NA
H7BXY3;Q7L2E3	DHX30	24.4748	26.1158	23.1872	26.2234	26.0706	25.4874	26.2799	26.6275	24.6731	25.2287	25.1656	NA	NA	NA	NA	NA	NA	NA	NA	NA	NA	NA	NA
Q9P265	DIP2B	26.1254	26.6892	26.6334	26.0187	26.2222	26.3175	26.0412	26.5411	26.1165	26.3707	26.7287	26.2012	26.774	25.6726	25.7667	26.2019	27.1213	26.3466	25.8159	26.264	25.8579	25.8304	27.5129
O60832;C9IYT0;H7C0M1;H7C2Q9;H7C2Q2;H7BZF2	DKC1	25.5069	26.7318	25.7146	26.4881	26.5314	26.5697	26.4945	26.6998	26.1806	26.1499	25.9853	NA	NA	NA	NA	NA	NA	NA	NA	NA	NA	NA	NA
Q9UFM8;Q9Y639;H3BQ94;H3BU51	DKFZp566H1924;NPTN	30.6754	30.0746	29.5999	30.3132	30.3534	29.7392	30.5273	30.1475	30.276	30.1167	30.2363	25.641	26.7124	25.3668	NA	25.4763	27.8407	24.7675	25.9171	26.4463	24.8781	25.6844	28.3336
Q5JPC9;D3YTG3;Q7Z7G0;H0YEA0;H7C4X4;E9PPR9	DKFZp667H216;ABI3BP	26.6552	25.8831	27.2521	25.7517	26.1129	27.2324	26.379	26.681	26.8147	26.3524	26.3967	NA	NA	NA	NA	NA	NA	NA	NA	NA	NA	NA	NA
Q5HYB6	DKFZp686J1372	NA	NA	NA	NA	NA	NA	NA	NA	NA	NA	NA	27.1752	27.5136	25.9868	25.8834	27.5964	26.7581	26.8322	26.735	27.0741	26.1086	26.6371	28.1734
H0YDD4;E9PEJ4;P10515	DLAT	29.3869	29.6546	29.4708	30.0017	29.7374	29.6136	29.3078	29.9914	29.9825	29.446	29.0858	30.2613	30.1459	29.821	30.1038	30.0702	30.6193	30.3083	30.1909	30.2361	30.3196	29.4405	30.19
P09622;E9PEX6;F8WDM5;A0A1W2PR83;F2Z2E3	DLD	NA	NA	NA	NA	NA	NA	NA	NA	NA	NA	NA	28.0699	28.8498	27.887	27.0948	28.1175	29.5909	28.0377	28.0532	28.7573	27.5098	29.0573	30.5212
A0A0C4DFT3;Q12959;E7EQD7;B4E2H8;H7C166;C9J110;F2Z2L0;C9JUA9;C9JN61;C9JCP6;A8MUT6	DLG1	NA	NA	NA	NA	NA	NA	NA	NA	NA	NA	NA	25.7639	25.6377	25.845	25.9907	26.1929	25.2157	24.848	26.3115	25.5577	24.6776	26.0945	25.5988
B7Z264;B7Z2T4;E9PN83;E9PIW2;Q15700;B5MCC5;F8W750;H7C325;A8MVA8;E9PQT9;C9JFF9;E9PRL2;E9PPV7;A8MUT9;Q6ZSU2	DLG2	NA	NA	NA	NA	NA	NA	NA	NA	NA	NA	NA	26.3266	26.3881	25.9955	26.0555	26.1562	26.9175	26.5328	26.2356	26.5185	26.4994	26.1435	26.7773
Q92796;Q5JUW8	DLG3	NA	NA	NA	NA	NA	NA	NA	NA	NA	NA	NA	25.6383	25.7552	NA	NA	24.478	26.5157	25.1363	25.0823	25.7377	23.7944	25.446	28.1717
P78352;C9JYG3;O14909;K7EQM6;C9JWP9;K7EKU8;K7EKP9	DLG4	NA	NA	NA	NA	NA	NA	NA	NA	NA	NA	NA	36.3133	35.0896	36.0826	36.4115	35.7957	35.3562	35.7431	34.5352	34.5853	35.6624	35.2975	35.5935
P36957;Q86SW4;H0YJF9;G3V5M3;G3V3F0	DLST	27.6839	28.8682	28.8104	29.0704	29.2282	29.3643	28.6801	28.968	28.9556	28.4287	28.2683	24.6619	26.074	22.8473	NA	24.2579	27.6067	25.2627	25.1945	26.367	24.4436	25.9825	28.769
Q8TDJ6;H0YLM8;F5H269;Q9Y485	DMXL2	25.4656	25.7308	24.743	26.0751	26.0681	25.8937	25.8064	25.9745	25.7428	25.2177	25.9896	25.4963	27.8429	23.763	NA	26.0396	28.8601	25.5764	26.8043	24.2803	24.221	23.8648	29.4023
P31689	DNAJA1	24.8395	25.8647	25.0097	25.4411	25.5058	25.1223	25.5922	25.8547	24.9635	25.3614	25.532	31.3171	30.32	30.0273	30.8431	30.7478	30.6837	30.713	30.2875	30.2528	30.2453	30.4682	29.5672
O75165;H0Y8Q2;H0YA63	DNAJC13	28.692	28.2292	26.927	27.5641	27.5411	27.3264	27.8382	27.583	27.8413	27.7914	28.3078	NA	NA	NA	NA	NA	NA	NA	NA	NA	NA	NA	NA
Q9H3Z4	DNAJC5	28.0989	27.6269	26.6008	27.9534	27.8639	27.1263	27.7769	27.9379	27.302	27.7082	27.5016	NA	NA	NA	NA	NA	NA	NA	NA	NA	NA	NA	NA
O75061;S4R305	DNAJC6	27.0289	27.5114	26.0918	27.2883	27.1098	26.5508	27.6193	27.6298	27.1354	27.0949	26.6995	34.648	34.7505	34.7796	34.792	34.84	34.6161	34.8349	34.562	34.6123	34.8469	34.5496	34.3723
A0A0D9SFB1;A0A1B0GU67;A0A1B0GUX5	DNM1	30.0894	30.2112	27.7013	30.0491	30.1799	29.4608	30.6233	30.0359	29.4697	29.4499	30.3247	27.0737	26.6141	26.3977	26.5727	27.2405	26.8343	26.6338	25.6845	26.8987	NA	26.3729	26.7648
O00429;G8JLD5;F8VZ52;B4DPZ9;B4DDQ3;F8VR28;F8VYL3;F8W1W3;F8VUJ9;H0YHY4	DNM1L	27.1533	26.9311	26.0682	26.7416	26.7438	26.7076	26.8056	26.7653	26.6471	26.8172	26.5599	29.8099	29.5563	29.9607	29.8562	29.6436	28.9117	29.622	29.7749	29.7217	30.0881	29.5493	28.8186
P50570	DNM2	NA	NA	NA	NA	NA	NA	NA	NA	NA	NA	NA	27.7601	27.8112	28.1414	28.1037	28.0514	27.6494	27.7751	27.9663	28.2541	28.115	27.6423	26.7951
Q9UQ16;E5RHK8;E5RIK2;H0YBC6	DNM3	26.4449	26.3822	24.6318	26.4629	26.5119	25.4186	26.787	26.7805	25.8146	26.096	26.4228	32.7298	31.3914	32.346	32.3733	31.9178	31.3147	32.2907	30.5607	30.9592	31.9625	31.366	31.5151
E7ETB3;Q9ULA0;E7EMB6;C9JBE1;F8WAN0;B9ZVU2;E7EPX3;C9J1E2;C9JRG3;E5RJ35	DNPEP	28.1864	28.8982	29.2337	29.444	28.9238	28.6846	29.0888	29.5397	28.8015	29.0078	28.7294	NA	NA	NA	NA	NA	NA	NA	NA	NA	NA	NA	NA
H0Y8X4;O43598	DNPH1	NA	NA	NA	NA	NA	NA	NA	NA	NA	NA	NA	27.1008	27.3102	27.5281	27.7052	27.453	27.1765	27.5758	27.6619	27.196	27.6613	27.6328	26.9855
Q8N608;J3KPP1;J3KQK8;C9J4M8	DPP10	27.8705	27.1034	26.8811	27.6108	27.5056	27.4319	27.7299	27.4736	27.7561	27.2107	27.3317	NA	NA	NA	NA	NA	NA	NA	NA	NA	NA	NA	NA
G3V1D3;G3V180;Q9NY33;E9PQ14;E9PNX5;E9PKK8;E9PPK9	DPP3	NA	NA	NA	NA	NA	NA	NA	NA	NA	NA	NA	25.1367	25.9022	23.5153	23.1684	24.9022	26.1475	23.89	25.4704	NA	NA	25.1143	26.8354
E9PF59;P42658;E9PDL2;A0A087WTG7;Q8IYG9	DPP6	30.9259	30.0113	29.9941	30.376	30.2314	30.1656	30.2833	30.0795	30.3917	30.256	30.4045	25.6345	25.328	25.3514	25.8221	25.7231	25.4117	25.6137	25.419	25.7437	25.6024	25.8264	24.9523
Q14195;H0YBT4;D6RF19;H0YB87	DPYSL3	29.0432	29.1668	29.7408	29.7568	29.1656	29.2693	29.1249	29.1935	29.2402	29.3726	29.3901	27.6239	26.4078	27.0515	27.0147	26.5431	26.8948	27.735	26.3462	26.6244	27.3912	25.4244	26.8746
O14531;Q5T0Q6	DPYSL4	26.7401	26.9084	27.1219	27.6145	27.3855	27.3513	27.5753	27.3545	27.2473	27.0696	26.9176	26.0075	26.4263	25.1711	25.388	26.6952	26.7632	26.1754	25.8464	25.8813	25.4951	25.0233	26.2367
Q9BPU6;E7EWB4;E9PHT0;E7ESV0	DPYSL5	27.1636	27.6491	28.4384	28.3035	28.5675	28.7474	28.0013	28.4288	28.1891	27.7184	27.6239	29.4936	30.0401	28.8725	28.5849	29.1279	30.4299	29.3307	29.1236	29.5275	29.7516	28.879	30.2157
E9PHM6;F6QMI7;F8W9J4;Q03001;A0A0U1RQJ2;E7ETB9;Q6P0N6;H0YC82;H0YBX0;E7ESK0;E7ERX3;Q5T0V7	DST	NA	NA	NA	NA	NA	NA	NA	NA	NA	NA	NA	NA	NA	NA	NA	NA	24.2244	NA	24.4959	NA	NA	NA	24.3265
P60981;F6RFD5	DSTN	NA	NA	NA	NA	NA	NA	NA	NA	NA	NA	NA	31.1311	31.4058	31.7859	32.1391	31.3449	31.3782	31.274	31.58	31.3213	31.213	32.0034	31.6043
P51452;K7ES89;K7ELG5	DUSP3	NA	NA	NA	NA	NA	NA	NA	NA	NA	NA	NA	NA	28.1252	NA	NA	25.6941	29.5356	24.9342	26.0583	26.1548	22.5222	NA	30.0721
Q14204;H0YJ21	DYNC1H1	30.9451	31.1392	29.8927	31.1846	31.021	30.338	31.4026	31.2369	30.3417	30.9973	31.1916	26.9833	26.2217	26.2665	26.4117	26.3039	26.6221	27.1328	26.6376	25.5916	26.8516	26.2462	24.9728
O14576;A0A0A0MTG2	DYNC1I1	24.7866	25.5555	23.7351	25.9094	26.1931	25.6685	26.1799	25.9724	24.66	25.1882	25.4138	26.2762	29.153	25.1231	NA	26.5638	29.8695	26.7185	27.2154	27.6003	25.5777	24.8739	30.76
Q13409	DYNC1I2	23.0566	NA	NA	23.5628	23.8965	24.3422	23.6945	23.14	23.5622	22.7192	23.8753	25.2987	24.7128	25.1392	25.0607	25.1572	24.5351	25.0721	24.8315	24.7133	25.296	24.9256	NA
O43237;B4E2E0;J3KRI4;H3BUM4;J3KSD2	DYNC1LI2	NA	NA	NA	NA	NA	NA	NA	NA	NA	NA	NA	28.1888	28.9441	27.4863	27.5551	27.9864	29.4349	28.8587	28.6127	28.9751	28.889	27.0736	28.3286
P63167;F8VXL2;F8VRV5;F8VXI7	DYNLL1	NA	NA	NA	NA	NA	NA	NA	NA	NA	NA	NA	27.8888	28.0415	28.5794	28.1394	27.8613	27.7614	28.2494	28.1919	28.0087	28.4622	28.3072	27.4015
Q96FJ2	DYNLL2	NA	NA	NA	NA	NA	NA	NA	NA	NA	NA	NA	28.1963	27.7615	28.0472	28.2732	27.9617	28.0952	28.1584	28.1925	27.9477	28.1742	27.8857	27.7781
A6NGJ0;P51808;F2Z328	DYNLT3	NA	NA	NA	NA	NA	NA	NA	NA	NA	NA	NA	26.3931	26.4163	26.4283	26.8525	26.5773	26.5905	26.7674	26.8478	26.4673	26.7976	26.6048	25.9356
Q13011;M0R248;M0QZW4;M0QYT0	ECH1	25.2291	25.2356	27.4275	26.5611	26.196	25.7266	25.4018	25.3727	26.2787	25.9035	25.5067	28.2088	27.909	27.3799	27.5703	28.2523	28.1715	27.9315	27.7314	27.7228	27.1228	28.0405	28.9848
P30084	ECHS1	NA	NA	NA	NA	NA	NA	NA	NA	NA	NA	NA	26.9545	26.6301	26.953	26.7845	26.7688	26.2304	26.8968	26.807	26.6354	26.9342	26.2428	25.6207
Q15075	EEA1	NA	NA	NA	NA	NA	NA	NA	NA	NA	NA	NA	27.9344	26.5572	27.734	27.0488	27.2107	26.7571	26.9572	26.5426	26.4825	26.574	26.485	26.2812
P68104;Q5VTE0;A0A087WVQ9;A0A087WV01;Q5JR01;A6PW80	EEF1A1;EEF1A1P5	30.7718	31.1	30.1247	30.5889	30.1601	29.8617	30.8112	30.7064	30.497	30.7285	30.8206	NA	NA	NA	NA	NA	NA	NA	NA	NA	NA	NA	NA
Q5VTE0;P68104;A0A087WVQ9;A0A087WV01;Q5JR01;A6PW80	EEF1A1P5;EEF1A1	NA	NA	NA	NA	NA	NA	NA	NA	NA	NA	NA	27.3344	26.5617	27.2316	27.128	27.2602	27.1308	26.7218	26.6512	26.7122	26.9174	27.2344	27.5763
Q05639	EEF1A2	26.8301	28.0172	27.9299	27.7979	27.7489	27.7401	27.9155	27.891	27.5112	27.744	27.7147	26.9503	27.4931	27.8083	27.7591	27.7816	27.303	27.4347	27.9593	27.371	27.7463	27.6533	27.1024
P24534;F2Z2G2;C9JZW3;F8WF65	EEF1B2	NA	NA	NA	NA	NA	NA	NA	NA	NA	NA	NA	28.1708	28.347	28.7039	28.7417	28.627	28.1498	28.497	28.5883	28.6022	28.7387	28.5396	28.083
A0A087X1X7;E9PRY8;H0YCK7;E9PIZ1;H0YE58;H0YE72;E9PQC9;A0A0J9YXU2;E9PQR8;E9PKH7;E9PNC8;E9PPY1;E9PJV8;E9PN56;E9PN71;E9PRL0	EEF1D	NA	NA	NA	NA	NA	NA	NA	NA	NA	NA	NA	26.9673	26.7814	26.2365	25.8595	26.5832	26.6228	26.2508	26.5434	26.6627	25.6572	25.798	26.5786
P26641	EEF1G	NA	NA	NA	NA	NA	NA	NA	NA	NA	NA	NA	24.7399	23.9234	24.7652	24.7493	24.6409	23.6035	24.7513	24.3462	24.0524	24.9638	24.4723	22.4736
P13639	EEF2	27.5544	27.1641	27.6575	27.2619	27.2493	27.3719	27.2799	27.054	27.4516	27.3267	27.5305	26.4868	26.5718	26.6504	26.3328	26.6899	26.5354	26.4401	26.6946	26.6851	26.407	26.6483	26.7091
Q96C19;H0Y4Y4	EFHD2	NA	NA	NA	NA	NA	NA	NA	NA	NA	NA	NA	27.2372	28.2777	27.0994	27.0396	27.378	28.3675	27.4665	27.6571	27.7533	27.2291	27.2975	29.3945
Q15029;K7EP67;K7EJ74;K7EIT3	EFTUD2	28.7122	29.172	27.9503	28.8656	28.4768	28.4269	28.6984	29.2385	28.4638	28.8155	28.5001	NA	NA	NA	NA	NA	NA	NA	NA	NA	NA	NA	NA
P00533;Q504U8;E9PFD7;A0A1W2PRR9;C9JYS6;J3KTI5;H3BLT0;B4DTR1;J3QLU9;A0A0A0MSE1;P04626;Q15303	EGFR	27.2122	26.5399	25.9479	26.2319	26.2536	26.1521	25.9957	26.2796	26.2784	26.3323	26.9606	NA	NA	NA	NA	NA	NA	NA	NA	NA	NA	NA	NA
Q9H4M9;A0A024R571;C9JC03;C9J2Z4;C9JDQ8;C9JIJ3;C9IZH1	EHD1	30.2443	29.4973	29.6007	28.5376	28.43	28.7201	29.1386	28.9243	29.5045	29.6491	29.2398	NA	NA	NA	NA	NA	NA	NA	NA	NA	NA	NA	NA
Q9NZN4	EHD2	27.3096	27.1403	26.9538	26.2251	26.2973	26.4993	26.581	27.0845	27.0495	27.0062	26.5574	29.6771	29.0938	29.6983	29.729	29.9384	29.1321	28.7211	29.0913	29.2158	29.243	29.0249	28.9255
Q9NZN3	EHD3	27.0278	27.0672	25.6877	26.8279	26.4744	26.7473	27.0143	26.7472	26.6282	26.6539	26.7153	26.7158	26.8744	25.9457	26.19	26.1937	26.6568	26.9266	26.5133	26.7515	26.7487	26.4343	26.8071
K7EM18;P41567;K7EQP2	EIF1	NA	NA	NA	NA	NA	NA	NA	NA	NA	NA	NA	28.8902	26.7485	28.5227	28.7699	28.1919	26.2234	27.4666	25.8098	26.677	28.0997	26.7409	25.6979
P05198;G3V4T5;H0YJS4	EIF2S1	28.6775	29.8259	29.8634	29.1114	29.3839	29.752	29.2658	28.9909	29.2465	29.4333	29.4645	26.5344	26.3312	26.6942	27.1896	26.8706	26.1364	26.6786	26.5167	26.3212	26.8609	26.5953	25.8469
P20042	EIF2S2	26.1094	26.9034	26.9012	26.5433	26.9801	26.9985	26.9393	26.6814	26.3473	26.8125	26.9369	NA	NA	NA	NA	NA	NA	NA	NA	NA	NA	NA	NA
P41091;Q2VIR3;F8W810;H7BZU1	EIF2S3;EIF2S3L	29.1755	30.0765	30.1702	29.5976	29.7205	29.9575	29.8018	29.4303	29.6747	29.7382	30.076	26.6762	26.1449	26.8411	26.6106	26.3631	25.8668	26.8611	26.3322	26.294	26.8452	26.043	25.1244
Q14152	EIF3A	27.8716	28.525	28.0021	28.1247	28.1904	28.3134	27.9732	27.4854	27.8552	28.1836	28.2599	26.7534	28.1272	25.9908	23.1089	26.5836	28.8135	26.6849	26.951	26.3192	26.3705	25.4322	29.0236
Q99613;B5ME19	EIF3C;EIF3CL	25.4956	26.5828	26.1535	26.0269	26.5358	26.7133	26.0962	25.5949	25.8369	26.1638	26.0651	NA	NA	NA	NA	NA	NA	NA	NA	NA	NA	NA	NA
O00303;H0YDT6;E9PQV8;A0A1W2PP79	EIF3F	26.535	27.5598	27.2762	27.2365	27.5402	27.7462	26.9835	26.5867	26.8088	27.1942	27.1581	NA	NA	NA	NA	NA	NA	NA	NA	NA	NA	NA	NA
Q13347;Q5TFK1	EIF3I	NA	NA	NA	NA	NA	NA	NA	NA	NA	NA	NA	25.9657	25.0757	24.9893	25.2513	25.5044	25.4949	25.264	24.8958	23.9398	25.0832	25.6361	25.8863
O75822;H0YGJ7;H0YLP3	EIF3J	NA	NA	NA	NA	NA	NA	NA	NA	NA	NA	NA	27.0721	27.5576	27.3476	27.211	27.2971	27.6637	27.2512	27.6609	27.5224	27.9857	27.9458	28.226
B0QY89;Q9Y262;B0QY90;C9JHP4;C9K0Q7;H0Y7E6;H7C3A0	EIF3L	26.2721	27.2193	26.7389	27.0033	27.3163	27.1751	26.9107	26.6179	26.5159	26.9347	26.8173	28.2269	NA	25.2585	28.4906	NA	28.8049	NA	23.1866	24.0679	27.91	NA	27.6669
Q7L2H7;H0YCQ8;J3KNJ2;E9PRI2;E9PRY0;E7ESM3	EIF3M	24.487	25.1825	24.4276	24.8286	25.0753	25.3308	25.1134	24.0168	24.6928	24.7821	24.8796	NA	NA	NA	NA	NA	NA	NA	NA	NA	NA	NA	NA
Q14240;E7EQG2	EIF4A2	27.2497	27.2246	27.0612	26.9123	26.8004	26.9622	27.2879	27.0395	26.8901	27.3455	26.9141	27.9832	27.6938	27.8072	27.6576	27.8438	28.0289	28.0578	27.9384	27.776	27.932	28.0506	27.7407
F8VX11;E7EX17;P23588;F8W0K0;F8VYE9;F8VSC7;F8VP89;F8VRU1	EIF4B	NA	NA	NA	NA	NA	NA	NA	NA	NA	NA	NA	29.1461	29.025	29.4317	29.2825	29.338	29.055	29.1827	29.1592	29.1089	29.4037	29.4403	28.8772
Q15056	EIF4H	NA	NA	NA	NA	NA	NA	NA	NA	NA	NA	NA	26.0349	26.0674	26.3021	26.4053	26.1497	26.026	26.2296	26.3568	26.3991	26.8148	26.2088	25.3826
I3L397;I3L504;P63241;Q6IS14;F8WCJ1;C9J7B5;C9J4W5;Q9GZV4	EIF5A;EIF5AL1;EIF5A2	NA	NA	NA	NA	NA	NA	NA	NA	NA	NA	NA	28.1431	28.2242	28.2008	28.269	28.4144	28.2832	28.5542	28.5068	28.1008	28.5158	28.3056	28.3875
Q6ICJ4;A0A087WY67;P0CG30;P0CG29	Em:AP000351.3;GSTT2;GSTT2B	NA	NA	NA	NA	NA	NA	NA	NA	NA	NA	NA	26.0819	25.8012	26.4178	26.5296	26.0015	25.8408	25.9861	26.4976	26.1462	26.376	26.1875	25.1889
O95834;K7EIK7;A0A0C4DGQ7;K7EKU5;K7EKG3;K7ELI8;K7ERY9;K7EII6;K7ELB2;K7ERR9;K7ERR2;K7EIM1;K7EQR0;G3V500;G3V3N9;Q05BV3	EML2	NA	NA	NA	NA	NA	NA	NA	NA	NA	NA	NA	30.0595	30.252	29.8973	29.7351	29.9856	29.8211	29.9763	30.5035	30.0366	30.0702	29.7133	29.4607
O94919	ENDOD1	30.367	30.079	29.5496	29.6702	29.9569	29.8144	29.7544	30.3198	29.5279	29.962	30.5452	NA	NA	NA	NA	NA	NA	NA	NA	NA	NA	NA	NA
P17813;F5GX88	ENG	25.5025	NA	26.8313	25.0952	24.9743	25.2444	25.1384	24.7289	25.9955	25.924	25.6359	NA	NA	NA	NA	NA	NA	NA	NA	NA	NA	NA	NA
P06733;K7EM90	ENO1	32.8533	32.1519	33.6112	32.3541	32.5415	32.7553	32.0181	31.9709	32.8034	32.5935	32.8397	26.7181	26.8114	26.5771	26.9228	26.8351	26.3194	26.7337	26.6571	26.8435	26.7051	26.5695	26.1399
P09104;F5H0C8;F5H1C3;U3KQP4;U3KQQ1;E5RI09;E5RG95;K7EPM1;K7EKN2;E5RGZ4	ENO2	31.4176	30.7939	32.3324	31.2806	32.0519	32.0124	31.1017	31.3781	31.618	31.3669	31.4282	23.4326	27.2687	NA	NA	NA	28.342	23.9432	25.8392	24.277	21.2905	NA	29.1552
Q9UHY7;D6RA00;A0A0C4DGY8	ENOPH1	NA	NA	NA	NA	NA	NA	NA	NA	NA	NA	NA	NA	25.6311	24.8967	25.3872	NA	23.567	NA	24.9588	25.4501	26.2971	NA	NA
Q6UWR7;D6R9P1	ENPP6	32.3598	30.2041	32.291	29.9593	29.6839	30.1122	30.3193	29.4539	31.1894	31.3698	30.9603	29.2978	29.826	30.1139	30.1161	29.9354	29.5752	29.5355	29.6287	30.0906	30.2064	29.9916	30.2071
Q9Y5L3	ENTPD2	28.1339	27.8395	28.7092	27.7896	26.8096	27.3986	27.7256	27.4234	27.597	28.3027	28.0879	NA	NA	NA	NA	NA	NA	NA	NA	NA	NA	NA	NA
Q4VB86;P11171;A0A1B0GWG0	EPB41	26.2445	28.1442	28.1298	26.6799	27.7932	27.0672	27.087	27.2939	27.4676	27.5812	26.9024	NA	NA	NA	NA	NA	NA	NA	NA	NA	NA	NA	NA
A0A0C4DH22;Q9H4G0;Q4VXN5;Q4VXN6;A0A1B0GTW6;H0Y482;X6RC15;H7C2K6	EPB41L1	30.2687	30.8125	27.9097	30.1377	29.7985	29.2661	29.7299	30.4925	29.62	29.6298	30.3024	28.526	29.5443	28.7691	28.6895	28.878	28.9569	28.9355	29.3689	28.7613	29.6821	28.5378	28.815
E9PK52;E9PHY5;O43491;E9PII3;H0Y5B0;Q6R5J7;E9PPC9;E9PQN0;E9PRG1;E9PIG0;E9PQD2;Q6ZSX4;E9PJP4;E9PMG5;E9PMV8	EPB41L2	29.5005	30.0064	29.2709	29.6395	29.2522	29.1439	29.6536	29.7215	29.3994	29.6682	29.6657	27.8854	26.1001	27.5975	26.7991	26.5584	27.1334	26.7433	26.7832	24.8959	27.0308	27.3652	26.5039
A0A0A0MRA8;Q9Y2J2;A8K968;A0A1B0GTF8;A0A0A0MSA4;J3QS55;A0A0J9YY18;J3KT37;A0A0J9YW31;A0A0J9YW26;A0A0J9YWN0;A0A0J9YWE1;A0A0J9YWS4;J3QS83;J3KS70;J3QKY2;J3KRD1;J3QKK4;J3QR33	EPB41L3	31.6174	32.2286	30.9225	31.6635	31.7095	31.3227	31.8146	32.1211	31.5783	31.5725	32.086	28.2922	28.5089	28.4636	28.6814	28.5465	28.2081	28.3593	28.4271	28.3873	28.0212	28.7477	28.5927
P16452;F5H563;H3BTE6;H3BPV8;H3BUR1	EPB42	28.0593	30.014	30.3315	27.7805	29.5643	28.457	28.5517	28.3691	29.4043	29.4212	28.2859	NA	NA	NA	NA	NA	NA	NA	NA	NA	NA	NA	NA
E9PG71;P54764;C9JEM6;F5GZZ5;C9JIX8;J3KR66;P54762;C9JFX5;H7C1N8;F8W9W0;C9JXA2;Q96L35;F8VP57;B7ZKW7;B7ZKJ3;P29317;P29320;P54760;P54756	EPHA4	26.7877	26.6412	26.1263	26.6974	26.4756	26.2594	26.5992	26.3951	26.6243	26.5981	26.2299	NA	NA	NA	NA	NA	NA	NA	NA	NA	NA	NA	NA
P07099;B1AQP9	EPHX1	34.2597	33.3957	33.9881	33.1308	33.0963	33.6551	33.345	33.768	33.9293	33.6776	33.6208	25.7714	24.7765	25.9897	25.7723	25.7931	26.0365	25.8767	26.3188	NA	25.8942	25.6603	25.2325
Q9Y6I3	EPN1	NA	NA	NA	NA	NA	NA	NA	NA	NA	NA	NA	28.9609	29.5058	29.5337	29.4615	29.0995	29.0828	29.3225	29.5482	28.7757	29.703	29.4378	29.1231
P07814;V9GYZ6;V9GZ76	EPRS	NA	NA	NA	NA	NA	NA	NA	NA	NA	NA	NA	30.4934	30.0094	29.9156	30.3059	30.2895	30.0942	30.0795	30.2486	30.4541	30.3405	30.5051	29.927
P84090;G3V279	ERH	NA	NA	NA	NA	NA	NA	NA	NA	NA	NA	NA	31.6411	30.9049	31.2617	31.4409	31.4762	31.2149	31.3189	31.1674	31.3611	31.3832	31.0873	30.6597
Q8TAM6;B4DIZ1;C9JN04;C9J6B4;C9J8X3;B8ZZ94;F8WAQ2	ERMN	NA	NA	NA	NA	NA	NA	NA	NA	NA	NA	NA	28.4397	28.0618	27.9518	27.6231	27.8279	28.0244	27.9068	27.9892	27.8574	27.909	27.762	27.8473
P10768;X6RA14;H7BZT7;U3KQT1	ESD	27.5819	26.6601	28.553	27.069	27.2023	27.365	27.0049	26.8713	27.8753	27.3718	27.2376	28.1847	23.9661	26.8037	25.9784	26.0276	25.0058	27.4199	24.5809	NA	24.5111	24.8883	26.177
Q9BSJ8;F8VZB1	ESYT1	26.9368	26.7607	25.4478	26.6094	26.7908	26.733	26.849	26.6505	26.0807	26.3951	27.0512	24.8757	25.5369	24.3281	NA	24.4888	25.4894	24.8538	24.9712	25.2379	24.8584	24.9197	25.4218
P13804;H0YLU7;H0YK49;H0YNX6;H0YL12;H0YKF0;H0YL83;H0YM12;J3KN60	ETFA	NA	NA	NA	NA	NA	NA	NA	NA	NA	NA	NA	25.9039	27.7153	25.5493	24.4759	26.2981	28.1848	27.009	26.4964	25.0105	26.2613	25.1373	28.5492
P38117;M0QY67	ETFB	NA	NA	NA	NA	NA	NA	NA	NA	NA	NA	NA	24.7306	27.9379	NA	NA	23.9927	28.8746	24.1068	25.4727	26.0531	NA	NA	29.8619
A0A0D9SFL3;B0QYK0;C9JGE3;Q01844;H7BY36	EWSR1	NA	NA	NA	NA	NA	NA	NA	NA	NA	NA	NA	26.6681	26.6172	27.1383	26.9179	26.66	26.562	26.9745	26.8493	26.3974	26.9578	26.6204	26.2532
E7EQR4;P15311	EZR	30.6637	31.5813	32.0705	30.9746	30.7844	31.3605	30.4196	29.8526	30.971	31.205	31.6725	26.9646	26.9584	26.9339	27.0092	27.2415	26.9717	27.0331	27.0486	27.1061	26.998	27.1838	27.4035
P00488;Q9NQP5;A6PVK5;H0Y796;H0Y4W5	F13A1	29.1499	27.5091	30.0597	28.6339	27.5695	28.0776	28.4904	28.4772	28.8929	28.4915	29.5521	NA	NA	NA	NA	NA	NA	NA	NA	NA	NA	NA	NA
P13726	F3	30.2724	29.6747	30.5265	29.4541	29.1695	29.444	29.657	29.6603	29.7139	29.8918	30.3969	NA	28.5799	NA	NA	24.8189	29.4615	25.1432	26.5422	27.3209	24.023	NA	30.216
P23610	F8A1	NA	NA	NA	NA	NA	NA	NA	NA	NA	NA	NA	27.9799	28.3644	27.7342	27.5987	28.0649	28.7341	28.1402	28.3583	28.2675	27.8528	27.9922	28.0631
S4R371;P05413;S4R3A2	FABP3	NA	NA	NA	NA	NA	NA	NA	NA	NA	NA	NA	26.2794	25.9199	25.2896	25.8791	26.1571	26.4338	26.3559	25.6326	26.3734	25.3374	26.4851	26.8735
Q01469;I6L8B7;A8MUU1	FABP5	27.5854	27.886	29.1443	26.9585	27.3551	28.095	27.0683	27.0465	28.0847	27.7197	28.204	28.6968	28.7033	29.0307	28.9087	28.8945	28.0054	28.7681	28.8331	28.4051	28.6973	28.9799	28.3161
O15540	FABP7	28.105	27.8284	28.5965	27.1983	27.9307	28.303	27.6032	26.9548	27.6621	27.8825	29.052	26.5384	30.5969	24.7589	21.472	26.5035	31.5005	27.092	28.1775	28.2339	25.063	22.506	32.5431
P16930;H0YLC7	FAH	NA	NA	NA	NA	NA	NA	NA	NA	NA	NA	NA	29.0343	29.8875	28.2876	28.2591	29.0427	30.3397	29.4736	29.0677	29.179	29.4542	28.9658	30.3334
Q6P587	FAHD1	NA	NA	NA	NA	NA	NA	NA	NA	NA	NA	NA	27.1575	26.6741	26.758	26.7845	26.8265	26.8115	26.901	26.9055	26.076	27.2082	26.6237	26.3466
Q96GK7;C9JGM0;Q6P2I3;C9J5B6	FAHD2A;FAHD2B	NA	NA	NA	NA	NA	NA	NA	NA	NA	NA	NA	25.6863	25.0365	25.2103	25.1025	25.5218	25.4043	25.4529	NA	NA	24.9002	25.2298	25.1316
F8W7Q4;Q96A26;E9PH05	FAM162A	NA	NA	NA	NA	NA	NA	NA	NA	NA	NA	NA	27.2021	27.0787	27.2583	27.2814	27.3388	26.9204	27.1528	27.3177	26.9867	27.3708	27.0619	26.6149
Q9BRX8	FAM213A	29.0338	28.7362	27.8794	28.8463	28.8966	28.1991	28.5137	28.9601	28.3508	28.668	28.9509	24.2762	28.249	23.5521	NA	25.1707	29.0214	25.6342	26.348	25.2755	24.0038	23.1613	29.5781
Q9H0Q0;C9IYV6;C9JPE5	FAM49A	NA	NA	NA	NA	NA	NA	NA	NA	NA	NA	NA	26.2947	28.0256	26.2747	25.663	26.5494	28.8788	26.8461	26.9772	27.3075	26.3808	26.3077	29.5492
Q9NUQ9;A0A1W2PRQ0;A0A087X178;E5RI16;E5RJE1;E5RIR8;E5RJL8;E5RFS4;E5RHU5;E5RGI7;E5RK61;E5RK81;E5RH75	FAM49B	NA	NA	NA	NA	NA	NA	NA	NA	NA	NA	NA	NA	NA	NA	NA	NA	23.6523	NA	NA	NA	NA	NA	23.9422
Q9Y4F1;C9JME2;A0A1B0GV68;M0QYB0;M0R262;H0Y783;M0QXT1	FARP1	26.1948	26.5468	24.3522	26.0796	25.6752	25.6656	26.1716	25.7017	25.1383	25.7332	26.9147	NA	NA	NA	NA	NA	NA	NA	NA	NA	NA	NA	NA
Q9Y285;K7ER00;K7EPH2;K7ER16;K7EK06;K7ERS0	FARSA	26.5773	27.048	25.3922	27.248	26.8349	26.7214	27.2924	27.417	26.0628	26.8488	26.5278	28.2898	28.2977	27.8365	27.3552	28.2823	29.0947	28.4019	27.9991	28.0494	28.4809	27.9249	28.8834
Q9NSD9	FARSB	NA	NA	NA	NA	NA	NA	NA	NA	NA	NA	NA	26.9603	28.3699	26.4359	23.8742	25.468	28.8003	26.7663	27.3298	27.028	26.2417	26.2699	29.1103
P49327;A0A0U1RQF0;A0A0U1RRG3;J3KTF0	FASN	29.847	30.629	29.6452	31.0567	30.6684	30.121	30.8777	30.6348	29.6144	30.5113	30.3301	30.8857	29.4843	30.3572	30.2248	29.7702	30.6737	30.4027	29.7652	28.9585	30.0996	29.4989	29.4365
P35555;H0YND0;F6U495;E9PHW4	FBN1	29.69	29.0949	29.2397	27.5905	28.6456	28.6097	28.7372	30.1199	29.6184	28.9834	28.916	NA	NA	NA	NA	NA	NA	NA	NA	NA	NA	NA	NA
A0A286YF37;Q9UK22;R4GNH2	FBXO2	28.614	28.2374	27.997	28.1638	28.5158	28.2419	28.5321	28.1418	28.2975	28.2023	28.656	26.7731	26.3273	25.8406	25.7374	25.6236	27.193	26.0527	25.7924	26.2177	25.0142	26.3384	28.2574
Q9Y6R7;A0A087WXI2;A0A286YF91;A0A087WUZ2	FCGBP	28.5879	28.5597	30.4166	28.5526	27.1779	27.6152	27.5191	28.2169	29.1049	28.7838	28.7221	NA	NA	NA	NA	NA	NA	NA	NA	NA	NA	NA	NA
P31994;P31995	FCGR2B;FCGR2C	28.2271	25.7521	27.5892	25.901	25.4834	25.4751	26.5922	25.8699	27.1587	26.8844	26.8367	NA	NA	NA	NA	NA	NA	NA	NA	NA	NA	NA	NA
P55899;M0R0H0;M0R220;M0QYN1;M0QYN9;M0QYM4;M0R0A9;M0R2T3;M0R266	FCGRT	28.4071	26.2334	27.7481	26.0987	26.1532	25.9051	26.8543	26.412	27.4517	27.1229	27.2811	NA	NA	NA	NA	NA	NA	NA	NA	NA	NA	NA	NA
Q96AC1;H0YJ34;A0A0U1RRM8;G3V3J0;G3V5R2;G3V281;H0YJB6;G3V1L6;Q9BQL6	FERMT2	NA	NA	NA	NA	NA	NA	NA	NA	NA	NA	NA	27.114	26.842	26.8507	26.7704	26.9197	26.5927	26.7648	26.8038	26.7186	26.8783	26.885	26.4393
P02679;C9JEU5;C9JC84;C9JU00;C9JPQ9	FGG	28.7611	28.2198	32.2664	31.7882	29.6589	31.2243	29.9747	29.2451	30.2119	29.734	29.3582	24.9609	25.3116	NA	NA	NA	23.987	NA	24.157	NA	NA	NA	24.5987
P07954	FH	26.8334	26.7126	27.9322	27.5618	27.7702	27.3757	26.7404	27.3164	27.3806	27.2629	26.5829	28.3168	27.3327	29.0777	28.2525	27.8138	29.1138	28.5844	28.3233	27.8054	28.4379	27.2719	27.114
Q5JXI8;Q13642;Q5JXH8;Q5JXH7;Q5JXI3;A0A0D9SFZ9;Q5JXI2;A0A0D9SFI6;A0A0D9SFB0;Q5JXH9;A0A0D9SGB2;Q5JXI0;A0A0D9SG53;A0A0D9SGD1;A0A0D9SEY7;A0A0D9SGC5	FHL1	NA	NA	NA	NA	NA	NA	NA	NA	NA	NA	NA	24.3001	24.9034	23.8394	NA	23.7902	24.8908	24.3868	24.6146	24.348	23.4813	25.1898	25.5378
P62942;Q5W0X3;Q1JUQ5;A0A087WZM5;Q5VVH2;Q1JUQ3;A0A087WTS4;A0A087WV48	FKBP1A;FKBP12-Exip2	NA	NA	NA	NA	NA	NA	NA	NA	NA	NA	NA	25.6386	24.9813	24.6886	24.4818	25.3083	23.7095	24.4567	25.2378	24.8763	NA	24.8912	23.8489
Q00688;G3V5F2	FKBP3	NA	NA	NA	NA	NA	NA	NA	NA	NA	NA	NA	32.5217	32.1278	31.5942	31.7251	31.9677	32.0334	32.2151	32.0848	31.8015	31.8814	31.7409	32.0378
Q02790;F5H1U3;F5H120;H0YFG2	FKBP4	NA	NA	NA	NA	NA	NA	NA	NA	NA	NA	NA	28.4154	26.747	28.1258	27.5607	27.6478	27.3146	27.5445	27.2502	26.8573	27.2277	27.1508	26.11
Q60FE5;P21333;Q5HY54;A0A087WWY3;F8WE98;H0Y5C6;H0Y5F3;H7C2E7	FLNA	28.1977	27.2322	28.8827	27.5307	27.3458	27.0818	27.2927	27.5955	27.9977	28.0479	27.4471	30.0599	30.1818	30.4684	30.5051	30.454	29.8885	30.3229	30.3053	30.1161	30.2821	30.5836	30.2295
O75369;E7EN95;A0A0A0MT44;A0A0C4DGA1;H7C5L4	FLNB	27.9898	26.7509	27.8094	26.273	26.4102	26.4692	26.2367	26.9472	27.7029	27.2853	26.3809	28.1807	29.1949	28.108	27.3726	28.3949	29.9141	28.2125	28.4189	29.0713	27.6123	29.2931	30.8626
O75955;A0A140T9R1;A2AB10;A0A140T9X0;A2AB09;A2AB12;A0A140T959;A0A140T9C3;A2AB13;A0A140T9W4;A0A0G2JJQ6;A2AB11;A0A140T9B1;A0A140T957;A0A140T910;A0A140T974;A0A140T905;A2ABJ5;A0A140T907	FLOT1	29.3328	28.9258	28.8024	29.1228	29.0091	28.7187	29.0972	28.6785	29.0389	29.006	29.2162	27.6384	28.9799	27.0793	26.411	27.1186	29.5846	28.0085	27.933	28.3837	27.5143	27.6278	30.244
Q14254;J3QLD9;E7EMK3;K7EKW9	FLOT2	29.1354	28.6742	28.5065	28.6443	28.9168	28.4442	28.7948	28.5032	28.815	28.7114	29.0031	25.2197	25.8877	23.0143	23.178	26.6571	26.8345	24.8512	23.6309	25.4976	NA	25.9446	27.3828
P02751;H0Y7Z1;H0Y4K8	FN1	25.9194	25.1982	25.9164	25.4784	25.9744	26.3881	25.7356	27.1951	25.8488	25.6407	25.7286	NA	NA	NA	NA	NA	NA	NA	NA	NA	NA	NA	NA
Q9H479	FN3K	NA	NA	NA	NA	NA	NA	NA	NA	NA	NA	NA	29.4146	28.8201	29.2528	28.8538	29.1203	29.0159	29.2392	29.2899	29.5975	29.4653	29.3431	28.8637
J3KR13;P14207;E7EU04;F5H4Z6;F5H3Z4;F5GZ45;J3KQP4;F5GXV3;F5H5L8;A0A087WYI3;A0A087WWY2;A0A087WXL1;P41439	FOLR2	26.6722	26.5659	27.0482	25.6574	25.3253	26.1205	27.014	26.3935	26.7881	26.4231	27.0647	NA	NA	NA	NA	NA	NA	NA	NA	NA	NA	NA	NA
Q92765	FRZB	26.453	26.4449	NA	24.197	26.3936	26.7421	25.9595	26.847	26.6796	25.9185	26.2077	NA	NA	NA	NA	NA	NA	NA	NA	NA	NA	NA	NA
Q16658;C9JPH9;C9JFC0;A0A0A0MSB2	FSCN1	28.2525	27.7903	29.027	27.8993	28.4496	28.3234	28.2256	28.211	28.648	28.2228	27.8999	27.094	27.4357	27.0397	27.0594	27.0729	27.8238	27.7117	27.7754	27.3469	27.4585	26.8151	27.6272
P02794;E9PRK8;E9PKY7;E9PQR3;E9PKM5;E9PK45	FTH1	33.2622	33.9266	31.6666	32.3163	32.5484	33.923	33.2476	34.0979	32.2485	33.3731	32.2422	NA	NA	NA	NA	NA	NA	NA	NA	NA	NA	NA	NA
P02792	FTL	32.796	33.5708	31.0372	31.1908	31.4903	32.8654	32.2227	33.3672	31.3452	32.9366	31.3742	NA	NA	NA	NA	NA	NA	NA	NA	NA	NA	NA	NA
H3BPE7;P35637	FUS	NA	NA	NA	NA	NA	NA	NA	NA	NA	NA	NA	30.4397	30.135	30.3629	30.0555	29.8679	29.7275	30.2427	30.8969	30.1623	30.1671	30.0476	29.5581
Q9H0Q3	FXYD6	25.7084	25.2896	24.5894	26.1698	26.9799	26.3269	26.8085	26.3646	25.5259	25.4592	26.1239	28.4525	28.2578	28.4024	28.7761	28.4238	28.2249	28.6732	28.291	28.321	28.5414	28.376	27.8566
P11413;E7EUI8;E9PD92;E7EM57	G6PD	NA	NA	NA	NA	NA	NA	NA	NA	NA	NA	NA	31.1994	31.5911	30.3336	28.5705	31.4595	31.7087	29.7125	31.6678	30.974	28.8795	31.1529	32.7509
A0A1X7SBZ8;A0A1W2PPS4;A0A1W2PPN5;A0A1W2PQX1;A0A1W2PR49;A0A1W2PQR9;A0A1W2PRN4;A0A1X7SBS5;A0A286YFI6;P18507;A0A1W2PQ81;A8MWU7;A0A1W2PSF4;A0A1W2PQA6;E5RIG3;A0A1W2PRM8;A0A1W2PRU1	GABRG2	24.867	24.3577	24.0658	24.731	24.7881	24.1323	24.4975	24.4143	24.5052	24.4071	24.6109	NA	NA	NA	NA	NA	NA	NA	NA	NA	NA	NA	NA
O14976;D6RAW3;D6RAQ7;D6RE78;A0A087X1U9;D6RF16;H0Y8H5	GAK	24.4005	24.7132	NA	24.7585	24.7001	24.1139	25.3352	25.2241	24.7136	24.8945	24.4924	NA	NA	NA	NA	NA	NA	NA	NA	NA	NA	NA	NA
Q14697;F5H6X6;E9PKU7;E9PNH1	GANAB	29.2102	28.8492	28.8129	28.1609	28.687	28.9957	28.3613	28.1111	28.8518	28.6038	29.152	32.6883	32.2831	31.4504	31.767	32.0825	32.7478	32.3781	32.017	32.1718	32.2893	32.1529	32.3993
P17677	GAP43	28.0693	27.373	28.8277	27.5143	27.9873	28.3772	28.306	28.0846	28.5325	27.8586	27.8547	29.0621	30.4217	28.5275	28.2025	29.1424	31.0778	29.6587	29.7049	30.1172	29.7157	29.0915	31.8124
P04406;E7EUT5;O14556	GAPDH	33.4926	33.1414	34.1783	33.5208	33.4275	33.5129	33.0802	33.0554	33.3424	33.651	33.4009	26.7181	26.5175	26.7523	27.2616	26.858	26.4299	27.0629	26.6061	26.7698	27.1464	26.9103	25.8923
P41250	GARS	25.4523	25.318	26.1745	25.5648	25.9752	25.5358	25.6744	25.4714	25.6304	25.7562	25.4925	31.5789	32.1351	32.0707	31.8851	31.2895	31.4845	31.4991	31.5693	31.9701	31.5809	32.329	32.3324
O60861;A0A0A0MS68;J3KS47	GAS7	24.3101	25.3853	26.137	24.9261	25.6769	25.4989	24.2533	23.8204	24.9089	24.9268	25.9583	29.8427	29.8108	30.1893	30.2109	30.0395	29.5401	30.056	29.9544	29.8311	30.2379	29.9459	29.2436
P50440;H0YMX4;H0YN43;H0YLC6;H0YKW9	GATM	NA	NA	NA	NA	NA	NA	NA	NA	NA	NA	NA	30.1434	29.7527	30.0577	29.6119	29.8254	30.0194	30.312	29.9974	29.9032	29.9367	29.8155	29.4578
O75323;H7C333;C9K068;C9J7B1;F8WBI5	GBAS	27.1682	27.5142	27.6732	27.9489	27.6782	27.1631	27.1966	27.193	27.5097	27.4875	27.4919	30.6774	30.6912	30.8617	30.8236	30.872	30.3789	30.6136	30.7545	30.6005	30.4035	30.8678	30.7323
H7BXD5;P28676;H7C2Z6;C9JIZ3;C9JWQ8;C9JV47	GCA	27.515	27.816	27.1401	27.6658	26.8688	28.0003	28.1069	28.7705	27.8597	27.3637	27.5903	NA	NA	NA	NA	NA	NA	NA	NA	NA	NA	NA	NA
P48506;E1CEI4;A0A0C4DGB2;H0Y9I7;D6R959;D6RGF8;H0YAB6;D6REX4	GCLC	NA	NA	NA	NA	NA	NA	NA	NA	NA	NA	NA	26.9897	26.9076	27.1104	27.3906	26.8946	26.6637	27.144	27.0884	26.9645	27.2912	26.8897	26.0841
A0A1W2PQV2;P23434;H3BUH9;H3BNV1;A0A1W2PRH4;A0A1W2PPE4;A0A1W2PNX3;A0A1W2PPQ1;A0A1W2PS29	GCSH	NA	NA	NA	NA	NA	NA	NA	NA	NA	NA	NA	29.8543	29.8577	29.8199	29.9065	29.8701	29.5656	30.1409	29.8191	29.8538	29.9736	29.8166	29.4102
Q9Y2T3;Q5SZC6;H0YDZ7;Q5SZC3;Q5SZC5	GDA	27.4078	27.0297	28.3281	27.7724	27.8254	27.7733	27.6211	27.8115	27.8688	27.5319	27.4299	26.9525	26.971	27.0483	27.2785	27.0903	26.9026	27.0064	26.6184	27.1729	27.1418	26.8496	26.544
Q8TB36;E5RGI2	GDAP1	NA	NA	NA	NA	NA	NA	NA	NA	NA	NA	NA	24.772	26.7585	23.0223	NA	22.9773	28.1069	25.6339	24.996	23.5007	NA	23.2316	27.839
Q96MZ0;H0UIB3;Q5TE61;A0A087WWT8;H0Y6A7	GDAP1L1	NA	NA	NA	NA	NA	NA	NA	NA	NA	NA	NA	28.6455	29.7465	29.2905	28.7775	28.9736	29.7969	28.848	28.7138	29.2842	28.335	29.7046	31.052
P31150;G5E9U5	GDI1	30.2937	29.5575	31.0078	30.0901	30.4562	30.4493	30.0667	30.0205	30.5671	30.0782	30.1651	28.5087	28.1422	28.4478	28.342	28.7052	27.8968	27.824	28.236	28.4525	27.5728	28.376	28.4527
P50395;Q5SX87;Q5SX91;V9GYF8;Q5SX90;Q5SX86;V9GYJ7	GDI2	27.755	27.1888	28.3668	27.463	27.8085	28.209	27.5841	27.5712	28.0108	27.576	27.5407	28.0857	28.6629	27.6948	27.3913	27.7	29.0551	28.4968	28.0724	28.1723	28.0226	27.5462	29.2542
O75223;M0QZK8;B8ZZK2;H7BZK5;A0A0B4J1Y4	GGCT	NA	NA	NA	NA	NA	NA	NA	NA	NA	NA	NA	26.3244	25.4728	25.1592	25.3885	25.7132	25.7875	26.2599	25.3829	25.1257	26.0178	25.5546	24.8146
P36269;H7C1X2	GGT5	28.8701	27.6321	29.121	27.9845	27.6114	27.9522	28.2011	27.7958	28.3259	28.1371	29.1369	NA	NA	NA	NA	NA	NA	NA	NA	NA	NA	NA	NA
Q9UJ14;A2A2G5	GGT7	26.581	26.2963	24.9423	26.5752	26.6051	25.6807	26.7563	26.519	26.1175	26.1007	26.4881	NA	NA	NA	NA	NA	NA	NA	NA	NA	NA	NA	NA
Q9NWU2	GID8	24.8791	25.6595	23.3771	25.2555	25.0482	24.9575	25.1263	25.7864	24.3687	24.6286	25.7603	NA	NA	NA	NA	NA	NA	NA	NA	NA	NA	NA	NA
P17302	GJA1	26.2242	25.469	26.8834	25.8535	25.9911	26.1743	25.9186	26.8408	25.7628	26.0801	26.7627	NA	NA	NA	NA	NA	NA	NA	NA	NA	NA	NA	NA
Q92896;H3BM42;H3BQT1;H3BQU9	GLG1	26.9713	27.3793	26.8579	26.0085	26.9009	26.5626	27.0361	26.5139	27.3571	26.6065	27.5161	NA	NA	NA	NA	NA	NA	NA	NA	NA	NA	NA	NA
Q04760	GLO1	NA	NA	NA	NA	NA	NA	NA	NA	NA	NA	NA	27.9442	28.2166	28.8297	28.7581	28.8084	28.032	28.4292	27.8687	28.5723	28.5317	28.8204	28.5501
Q9HC38;I3L1I0	GLOD4	NA	NA	NA	NA	NA	NA	NA	NA	NA	NA	NA	32.8863	32.4548	32.4341	32.4086	32.403	32.3909	32.8297	32.4625	32.5244	32.614	32.3996	32.0202
P35754	GLRX	NA	NA	NA	NA	NA	NA	NA	NA	NA	NA	NA	25.4969	26.3306	25.5516	24.8429	26.1362	26.5016	25.3226	26.0366	25.9476	25.2274	25.569	27.1251
O94925;B7Z509;H7BZD1;C9JIJ6;B8ZZA8;H7C201;B8ZZC5	GLS	NA	NA	NA	NA	NA	NA	NA	NA	NA	NA	NA	27.6507	27.7708	27.0643	27.3867	27.0049	28.0565	27.986	27.6194	27.1251	28.1467	27.4437	27.9469
P00367	GLUD1	31.945	32.3884	33.3848	33.7594	32.9004	32.3996	32.4525	32.8272	32.7538	32.7567	32.3308	NA	NA	NA	NA	NA	NA	NA	NA	NA	NA	NA	NA
P00367;P49448	GLUD1;GLUD2	NA	NA	NA	NA	NA	NA	NA	NA	NA	NA	NA	28.7988	28.4008	28.7161	28.8057	28.8616	28.7218	28.6339	28.7602	NA	28.8958	28.4693	27.9927
P15104	GLUL	31.4611	32.3045	33.1999	32.459	32.5889	32.6742	32.2718	32.6096	32.6825	32.3446	31.5916	27.2243	26.6409	26.7111	26.5185	26.9855	26.6036	26.4019	26.2407	26.1922	26.0987	26.4371	27.1147
P60983;G3V4P8;G3V3X4;M0QYJ8	GMFB	NA	NA	NA	NA	NA	NA	NA	NA	NA	NA	NA	27.2018	28.3254	26.5244	26.7159	26.9263	29.0524	27.6753	27.4392	27.7015	27.6721	27.4202	29.9768
P49915	GMPS	NA	NA	NA	NA	NA	NA	NA	NA	NA	NA	NA	27.6812	28.1082	27.7861	27.2026	27.1335	28.38	27.7534	27.4543	27.8765	27.2264	28.2103	28.8413
P29992;K7EL62;O95837;A0A087WVZ3	GNA11	27.7781	26.8788	27.0838	26.7868	26.8856	27.1188	26.8355	26.5968	27.053	27.1192	27.406	NA	NA	NA	NA	NA	NA	NA	NA	NA	NA	NA	NA
Q14344	GNA13	28.907	28.5591	28.2195	28.1795	28.3331	28.2987	28.158	27.9051	28.2334	28.3157	29.0547	NA	NA	NA	NA	NA	NA	NA	NA	NA	NA	NA	NA
P63096;C9JPP4;C9JL77;P11488;P19087;A2A2R6;A0A087WZE5	GNAI1	29.4351	28.1826	28.4138	28.8677	29.032	28.6536	28.9312	28.5503	28.7517	28.7422	28.7426	25.6688	24.7256	25.5949	25.8004	25.0611	24.3973	25.5359	25.2421	25.1545	25.2424	25.3346	23.3484
P04899	GNAI2	32.6637	31.8198	32.3435	32.1134	31.7051	31.656	32.1408	31.7829	32.2129	32.1359	32.5197	25.367	25.6495	25.1283	24.6763	25.3986	25.1373	24.7008	25.7153	25.4627	NA	25.6127	25.333
P08754	GNAI3	28.3435	27.2605	28.2342	27.3686	27.4831	27.3135	27.3552	27.2464	27.6813	27.7817	28.0708	NA	NA	NA	NA	NA	NA	NA	NA	NA	NA	NA	NA
P09471;H3BTM2;A0A1W2PP38;A0A1W2PRJ7;A0A1W2PS82;A0A1W2PP87;A0A1W2PQ24;H3BNR5;A0A1W2PRE1;A0A1W2PQK2;A0A087WTB6	GNAO1	32.7812	31.7474	31.7913	32.6184	32.2346	31.9981	32.2978	31.9335	32.1951	32.1399	32.4582	26.9082	26.3439	26.216	25.8952	26.41	26.5111	26.0301	26.2496	26.0119	25.9714	26.3639	27.1069
P50148;B1AM21	GNAQ	29.6827	28.9295	28.9366	29.1609	29.0964	28.9361	29.1858	28.7684	28.9836	29.1883	29.542	29.0264	29.7706	29.561	29.4737	29.594	29.5361	29.4179	29.8281	29.6362	30.0421	29.6054	29.4426
P63092;Q5JWF2;A0A0A0MR13;S4R3E3;Q5JWE9;S4R3V9;H0Y7F4;P38405;Q5JWD1;H0Y7E8;K7EQ80;K7EPE2	GNAS	29.7335	28.7788	28.9336	28.6439	28.7864	28.673	28.8836	28.4649	28.965	29.0621	29.2996	26.278	29.609	NA	22.9979	26.6896	30.4473	26.3138	27.4794	27.6585	24.8418	22.9618	31.6335
P19086	GNAZ	NA	NA	NA	NA	NA	NA	NA	NA	NA	NA	NA	28.8535	28.9699	29.0635	29.2937	29.1135	28.7917	29.0813	29.1246	28.9415	29.361	29.0714	28.4417
P62873;F6UT28;B1AKQ8;F6X3N5;B3KVK2;F5H8J8;F5H0S8;E9PCP0;P16520	GNB1	33.2488	32.5575	32.5698	33.007	32.5805	32.4079	32.9322	32.551	32.8495	32.8052	33.0452	26.4335	26.213	26.293	26.0363	26.0848	25.6261	26.1422	26.6156	26.0394	26.0452	26.133	25.5527
P62879;E7EP32;C9JXA5	GNB2	31.8146	30.6514	30.3474	30.942	30.5373	30.3768	30.8409	30.6428	30.6568	30.9085	31.4567	26.3119	25.3469	24.8341	25.086	25.7917	25.2762	24.6097	26.0241	NA	25.1068	25.4889	24.1605
J3KPE3;P63244;H0YAF8;H0Y8W2;H0YAM7;D6RHH4;D6R9Z1;D6RAC2;D6R9L0;D6RFX4;D6REE5;D6RF23;H0Y8R5;D6RFZ9;H0Y9P0;D6RAU2;E9PD14;D6RBD0;D6RHJ5	GNB2L1	NA	NA	NA	NA	NA	NA	NA	NA	NA	NA	NA	26.0837	26.3555	26.4983	26.4468	26.5557	26.2332	26.3542	26.331	26.4604	26.0292	26.9018	26.7124
Q9HAV0;C9JD14;H7C5J5	GNB4	27.5273	27.1177	27.9688	27.8979	27.5002	26.9903	27.6702	27.4238	27.7751	27.6146	27.3385	23.8588	27.7029	23.0803	25.2762	24.9306	27.7483	26.7897	28.5789	25.4878	28.4462	NA	22.2024
P50151;A0A024R161	GNG10;hCG_1994888	26.6063	26.4393	26.8408	26.5698	26.1557	26.3977	26.1444	25.9257	26.3921	26.4468	27.1107	NA	NA	NA	NA	NA	NA	NA	NA	NA	NA	NA	NA
G3V3J9;G3V2N0;P59768;G3V2C9;G3V415	GNG2	29.3525	28.0989	27.8094	28.8844	28.7518	28.9535	28.2309	28.3814	28.4311	28.3946	28.696	NA	NA	NA	NA	NA	NA	NA	NA	NA	NA	NA	NA
P36915;A0A140T8Y2;A2AB27	GNL1	25.8044	26.1562	23.8149	25.9645	25.7717	24.9746	26.5051	25.9864	25.919	25.4081	25.1324	29.6795	28.9587	30.4905	30.7174	29.1174	30.8206	30.1621	29.4292	28.8681	28.8565	28.7037	29.5617
P46926;D6R9P4;D6RAY7;D6RFF8;D6RB13;D6R917;D6RFK5	GNPDA1	26.8331	26.8129	28.1149	27.5167	27.6422	27.683	27.2293	27.4276	27.4677	27.2545	27.1181	27.368	26.5875	26.6454	26.7683	26.5874	26.4047	26.2845	26.6793	26.6729	26.625	26.5658	26.1961
P17174	GOT1	29.5277	28.8183	30.4999	29.3776	29.6819	29.9991	29.1952	29.3965	29.7421	29.5124	29.2538	27.3515	28.0585	27.7653	27.7087	27.7413	28.0154	27.5796	27.8133	27.9381	27.7873	28.2012	28.221
P00505	GOT2	26.4498	26.2111	27.4369	27.4543	26.9403	26.3229	26.7664	26.928	27.5434	26.6202	26.294	26.8925	26.9431	26.9422	27.0031	27.1097	26.4654	26.4686	27.2386	26.9034	26.3679	26.8632	26.9284
P21695	GPD1	NA	NA	NA	NA	NA	NA	NA	NA	NA	NA	NA	30.1072	30.0093	30.1545	30.2326	30.1821	29.3219	30.0121	30.2921	30.1491	29.9859	30.0191	29.3651
Q8N335;C9JM46;C9JFA7;C9K0P5	GPD1L	NA	NA	NA	NA	NA	NA	NA	NA	NA	NA	NA	26.3527	27.0773	27.4115	27.4033	27.4898	26.1214	26.6626	27.238	26.8976	27.408	26.8078	25.9593
P43304;F5GYK7	GPD2	NA	NA	NA	NA	NA	NA	NA	NA	NA	NA	NA	26.7606	29.7608	24.2954	NA	26.534	30.5401	26.8548	27.6998	27.9128	25.5088	24.7239	31.8023
Q9NQX3;F5H039;G3V582;H0YJ30;G3V4R0;G3V355;H0YJR5;G3V4D2	GPHN	NA	NA	NA	NA	NA	NA	NA	NA	NA	NA	NA	25.7936	26.8139	25.1102	NA	25.6126	27.3142	25.6847	26.2953	26.1509	25.0582	25.9689	28.0101
P06744;A0A0A0MTS2;K7EQ48;A0A0J9YXP8;A0A0J9YYH3;A0A0J9YX90;K7EPY4;K7EP41;K7ENA0;K7ERC6;K7ELR7;K7ERK8;K7EIL4;K7ESF4	GPI	31.1323	30.985	31.262	31.1958	31.4122	31.4993	30.7655	31.0415	31.1722	31.0712	30.9849	25.3421	28.9388	23.6767	23.2421	25.2994	29.5614	24.7717	26.2555	26.6796	22.0712	NA	30.7833
P51674;D6R9D2;D6REJ8;D6RDV7;D6RFY0;D6RIF4;D6RAE4;D6RBH3;D6RB41;D6RD95;D6RFZ3;D6RBM6;D6R9T7	GPM6A	32.0415	31.211	31.5063	31.2631	30.9596	31.4804	31.4159	31.3371	31.3857	31.6302	31.2279	30.109	32.569	29.1965	28.0678	30.9143	33.171	30.464	30.7308	31.0606	29.8968	28.7509	33.926
B7Z613;B7Z248;Q13491	GPM6B	30.1229	29.4372	29.4446	NA	29.4754	29.9025	29.5256	29.3948	29.6001	29.5688	29.5377	NA	NA	NA	NA	NA	NA	NA	NA	NA	NA	NA	NA
O60883	GPR37L1	28.6448	25.8686	27.1073	26.5185	27.566	28.054	27.6357	27.2774	26.9681	26.7893	27.7283	NA	NA	NA	NA	NA	NA	NA	NA	NA	NA	NA	NA
C9JFE4;A0A096LP07;A0A096LPJ3;A8K070;Q13098;J3KSA5;J3QLT0;J3KRJ4;J3QS88;J3KTB0;J3QS84;J3QLE8;J3QL53;J3KRE8;J3QQX0	GPS1	NA	NA	NA	NA	NA	NA	NA	NA	NA	NA	NA	26.8304	27.3126	26.6881	27.4075	27.2928	27.4999	27.1713	27.0887	27.2956	27.4066	27.8419	27.5648
A0A087WUQ6;P07203	GPX1	NA	NA	NA	NA	NA	NA	NA	NA	NA	NA	NA	25.7401	27.3147	25.6263	25.3579	26.0634	27.7376	26.4302	26.5994	26.8995	26.3128	26.2591	28.5468
A0A087X2I2;A0A087WT12;P36969;K7ERP4;K7EKX7;K7ENB4;K7EJ20;A0A0A0MTT1;R4GNE4;A0A087X247	GPX4	27.2946	27.4571	27.9281	27.6388	27.2313	27.3381	27.4876	27.6222	27.4948	27.5986	27.427	25.2303	24.8376	25.4144	25.3827	25.7478	24.8415	25.0459	25.4227	25.358	24.9965	25.8141	24.9452
Q9UBQ7;U3KQ56	GRHPR	NA	NA	NA	NA	NA	NA	NA	NA	NA	NA	NA	26.2937	26.2485	26.7914	26.6487	26.5186	25.7884	26.2587	26.5691	26.3133	26.6262	26.3899	24.9484
P42262;F8W7L6;D6REK8;D6R9Z0;H0Y972;H0YDL4;D6RDX5	GRIA2	26.4087	26.0404	25.1833	26.4694	26.5869	25.8839	26.4375	26.457	26.2678	25.8265	26.4432	NA	NA	NA	NA	NA	NA	NA	NA	NA	NA	NA	NA
Q14832;C9J2I2;C9JUH9;C9JIT1	GRM3	27.2423	26.588	26.0352	26.929	26.9974	26.1944	27.3774	27.161	26.9102	26.8811	26.1772	27.0826	27.3872	27.7199	27.4343	27.2375	27.2546	27.0955	27.6913	27.4706	27.7673	27.932	27.5518
A8MT37;P49840;M0QYV0	GSK3A	NA	NA	NA	NA	NA	NA	NA	NA	NA	NA	NA	NA	24.026	NA	NA	22.8297	26.4095	NA	NA	24.22	NA	24.1632	26.7361
P00390;E5RI06;H0YC68	GSR	NA	NA	NA	NA	NA	NA	NA	NA	NA	NA	NA	25.7482	25.2936	25.5758	25.6562	25.5686	24.9676	25.6239	25.4756	25.3859	25.7481	25.6254	24.4338
P48637	GSS	NA	NA	NA	NA	NA	NA	NA	NA	NA	NA	NA	26.2119	25.8186	26.2596	26.0469	26.016	25.7242	25.8819	26.3959	NA	26.0743	25.9396	25.0145
P09488;E7EWW9;B9ZVX7;H3BQT3;H3BRM6	GSTM1	28.8474	28.5565	27.4066	28.4024	26.4284	28.3414	26.5713	28.48	29.2292	27.0829	28.8632	27.1378	27.7192	26.9075	26.9757	27.1891	28.0678	27.3968	26.922	27.5744	27.4729	26.7892	28.6808
P28161;E9PHN6;F6XZQ7;E9PHN7;E9PLF1;E9PGV1	GSTM2	27.355	27.2307	28.3657	26.5903	27.0621	27.2443	26.737	26.8115	27.4808	27.2788	27.6316	28.2471	28.1282	28.0933	27.6754	27.924	27.8146	27.9453	28.2326	28.0452	27.7699	28.074	27.9332
P21266;A0A0A0MTN3	GSTM3	28.7457	28.1676	28.5868	28.377	27.5811	27.3608	27.8625	28.8725	28.6605	28.3869	27.9464	26.0295	25.7827	26.6773	26.2279	25.3438	25.374	25.8854	26.2074	NA	26.5914	25.8754	24.3639
A0A0A0MR85;Q03013;A6NNT0	GSTM4	NA	NA	NA	NA	NA	NA	NA	NA	NA	NA	NA	26.4254	26.1719	25.807	25.991	26.8086	26.1765	26.1264	25.066	26.2848	24.2953	26.0742	26.042
P78417;Q5TA02;Q5TA01	GSTO1	26.3106	25.5234	26.7398	25.0437	25.7645	25.9753	25.8042	25.8165	25.9583	26.2107	25.7202	NA	24.8509	NA	NA	25.1847	24.6663	24.9807	NA	25.1806	24.5323	25.2075	25.0853
P09211;A8MX94;A0A087X2E9;A0A087X243	GSTP1	29.9251	28.7044	30.3264	28.6679	28.9777	29.4076	28.9641	28.9435	29.8934	29.3565	29.0262	26.9349	26.9733	27.0808	27.0538	27.174	26.5296	27.0488	27.0202	27.0853	27.0834	27.0432	26.8146
P30711;A0A0G2JRQ5;A0A0G2JQD2;A0A0G2JQM0;A0A0G2JRN4;A0A0G2JMS2;A0A0G2JQD8;A0A0G2JRG0;A0A1B0GXB6;A0A0G2JRJ5	GSTT1	NA	NA	NA	NA	NA	NA	NA	NA	NA	NA	NA	28.3069	28.6201	28.3765	28.2961	28.0512	28.3196	28.6403	28.3358	27.9714	28.7109	27.9033	27.2544
C9JQ42;P46976;G5E9W8;C9J8R8;C9J7C7	GYG1	NA	NA	NA	NA	NA	NA	NA	NA	NA	NA	NA	28.2833	28.1795	28.5164	28.3401	28.069	28.1493	28.8404	28.5696	28.2268	28.6729	28.2518	27.4744
P04921	GYPC	26.235	25.1836	26.5789	24.6353	24.822	25.1411	24.9705	24.8097	25.5377	25.7751	25.6459	NA	NA	NA	NA	NA	NA	NA	NA	NA	NA	NA	NA
K7EK07;P84243;K7EMV3;B4DEB1;K7ES00;Q16695;K7EP01;Q6NXT2	H3F3B;H3F3A;HIST3H3;H3F3C	27.3151	27.8503	NA	28.0854	27.2923	26.5375	27.6451	27.3925	28.4283	27.2426	NA	NA	NA	NA	NA	NA	NA	NA	NA	NA	NA	NA	NA
Q9P035;H3BS72;H3BPZ1;H3BRL8;H3BMZ1	HACD3	27.8822	27.6161	26.4641	27.4349	27.8487	27.0978	27.4324	27.6799	26.7161	27.607	27.8052	NA	NA	NA	NA	NA	NA	NA	NA	NA	NA	NA	NA
A0A0A0MSE2;E9PF18;Q16836;A0A0D9SFP2;A0A1W2PQV5;A0A1W2PNM1;A0A1W2PQC2;A0A1W2PQ78;A0A1W2PRT2;A0A1W2PP40;A0A1W2PQ55	HADH	NA	NA	NA	NA	NA	NA	NA	NA	NA	NA	NA	29.4329	29.4375	29.3669	29.087	29.3614	29.4984	29.0125	29.4493	29.2674	28.8371	29.6525	30.1666
P40939;H0YFD6	HADHA	28.6844	29.1175	28.973	29.1273	28.7223	28.3299	28.4506	29.0552	28.866	29.0072	28.6891	26.9058	NA	NA	25.5705	NA	25.4804	NA	NA	NA	NA	NA	NA
P55084;F5GZQ3;B5MD38;C9JEY0;C9JE81;C9K0M0	HADHB	27.7247	28.2393	27.7532	28.1268	27.8391	27.5832	27.6496	27.934	27.6001	28.1863	27.5999	27.5024	27.9386	24.6618	27.7608	26.8918	26.6414	25.6947	28.2925	27.8541	25.0895	25.1345	26.7303
Q16775;H3BPK3;H3BPQ4;H3BQW8;H3BV79	HAGH	NA	NA	NA	NA	NA	NA	NA	NA	NA	NA	NA	27.0047	26.5784	26.4599	26.8959	27.2037	26.8305	26.7625	26.6128	26.8992	27.0367	27.4428	26.6866
P10915;D6RBS1;D6RG04;D6RBX9;D6RFI7;D6RC59;D6RAK7	HAPLN1	30.1866	30.2952	30.371	30.0626	31.4269	29.324	30.4503	31.4501	30.8207	30.2477	29.8951	27.9853	25.0081	27.5781	27.0085	25.4051	26.8546	26.4127	25.9155	24.924	25.3852	25.3951	24.1384
Q9GZV7;Q5T3J1	HAPLN2	29.7653	29.8413	30.1459	30.1019	31.8883	29.6717	30.0654	31.0751	29.8849	30.2435	29.6462	28.6796	30.0484	28.3002	27.106	28.0618	30.4029	28.9722	29.0872	29.188	28.5716	28.3152	30.8931
Q86UW8	HAPLN4	29.0725	28.7354	28.8027	27.5923	30.8963	28.9496	29.4505	30.3995	29.0301	28.8578	28.9217	NA	NA	NA	NA	NA	NA	NA	NA	NA	NA	NA	NA
P12081;B4DDD8;B3KWE1;B4E1C5;E7ETE2;P49590;D6RF05;D6RJE6;B4DQ67	HARS	NA	NA	NA	NA	NA	NA	NA	NA	NA	NA	NA	25.7265	28.9869	NA	NA	25.2814	30.1011	26.6326	27.3986	27.5899	NA	NA	31.3999
P69905	HBA1	32.4092	32.6492	34.862	32.8623	32.5955	33.06	33.0489	32.3463	32.8275	33.5646	32.2884	23.7477	27.1013	NA	24.9713	23.1672	27.5776	24.0972	24.4081	25.3781	NA	NA	29.1562
P68871;A0A0J9YWK4	HBB	32.7919	33.4657	35.1322	33.2949	33.3112	33.2798	33.7239	33.0634	33.7314	33.9244	32.8595	26.7045	26.3312	26.3835	26.4869	26.616	25.6965	26.0399	26.4224	26.2941	26.161	26.6276	25.9603
P69891;A0A0J9YYA3	HBG1	NA	NA	NA	NA	NA	NA	NA	NA	NA	NA	NA	29.7908	28.9522	30.4971	30.3997	29.2023	30.7488	30.3434	29.2858	28.9342	28.7682	28.8254	29.7429
P69891;P69892;E9PBW4;A0A0J9YYA3	HBG1;HBG2	NA	24.8717	28.4845	25.7391	NA	23.4418	23.7019	NA	25.0819	26.5611	NA	NA	NA	NA	NA	NA	NA	NA	NA	NA	NA	NA	NA
P51858	HDGF	NA	NA	NA	NA	NA	NA	NA	NA	NA	NA	NA	27.2223	27.832	27.5223	27.224	27.4622	27.8131	27.2167	27.8439	27.7458	27.3668	28.2925	28.2364
A0A024R216;Q9Y3E1;H3BPM9;H3BPQ6;O75475	HDGFRP3	24.7928	25.7605	26.9841	25.2289	26.2872	26.6499	25.2718	24.5816	25.4309	25.7828	26.2854	NA	NA	NA	NA	NA	NA	NA	NA	NA	NA	NA	NA
Q9H0R4;K7ER15;K7EMY7;K7EQD2;K7EJQ8;A0A1B0GXB1;K7EKX8	HDHD2	NA	NA	NA	NA	NA	NA	NA	NA	NA	NA	NA	26.3755	25.6278	26.0193	26.2005	26.9791	25.7318	25.8359	25.619	25.6064	25.9751	25.4815	25.5741
Q5T447	HECTD3	27.0119	27.6671	27.3916	27.7751	27.518	27.4008	27.5583	27.9892	27.1929	27.6052	27.2191	NA	NA	NA	NA	NA	NA	NA	NA	NA	NA	NA	NA
Q14CZ8	HEPACAM	30.0573	29.822	30.0619	29.5942	29.5741	29.6745	29.4699	29.7809	29.5141	30.0094	29.7085	NA	NA	NA	NA	NA	NA	NA	NA	NA	NA	NA	NA
Q6NVY1;B9A058;B8ZZZ0;F8W8A6;H7C400;H7C126;H7BYI7;H7C1A5	HIBCH	NA	NA	NA	NA	NA	NA	NA	NA	NA	NA	NA	27.8489	27.1139	27.4638	26.4079	27.8552	27.6947	25.5035	27.2035	27.4248	26.4734	27.8866	28.3808
P49773;D6REP8;D6RE99;D6RD60;D6RC06	HINT1	27.5367	26.8306	27.8419	26.8172	26.9227	27.3536	27.2259	26.9109	27.3922	27.3826	27.0448	27.8782	27.8661	28.2482	28.5002	28.2918	28.0872	28.0909	28.2166	28.1871	28.3446	28.0414	27.7229
P10412	HIST1H1E	29.024	27.8914	NA	27.9571	30.125	29.7029	29.0432	28.726	29.0237	28.1671	28.6614	NA	NA	NA	NA	NA	NA	NA	NA	NA	NA	NA	NA
Q93077;Q7L7L0;P04908	HIST1H2AC;HIST3H2A;HIST1H2AB	29.8549	30.2066	29.8647	30.1569	29.6472	28.8945	29.7525	30.2748	30.8509	29.8105	29.4173	23.2018	27.6219	21.6574	NA	25.1496	28.6168	24.7738	25.0195	25.3252	24.2467	NA	29.5895
A0A0U1RR32;A0A0U1RRH7;Q99878;Q96KK5;Q9BTM1;P20671;P0C0S8;H0YFX9	HIST1H2AJ;HIST1H2AH;H2AFJ;HIST1H2AD;HIST1H2AG	27.6132	28.5024	28.2738	28.3262	27.711	27.0187	27.9511	28.0948	28.7694	28.0995	27.255	NA	NA	NA	NA	NA	NA	NA	NA	NA	NA	NA	NA
A0A0U1RR32;A0A0U1RRH7;Q99878;Q96KK5;Q9BTM1;P20671;P0C0S8;H0YFX9;P16104;Q96QV6;Q8IUE6	HIST1H2AJ;HIST1H2AH;H2AFJ;HIST1H2AD;HIST1H2AG;H2AFX	NA	NA	NA	NA	NA	NA	NA	NA	NA	NA	NA	30.6235	30.0602	30.4514	30.6259	30.6131	30.2823	30.3131	30.212	30.6864	30.572	30.8212	30.2499
U3KQK0;Q99880;Q99879;Q99877;Q93079;Q5QNW6;P62807;P58876;P57053;O60814;Q96A08	HIST1H2BN;HIST1H2BL;HIST1H2BM;HIST1H2BH;HIST2H2BF;HIST1H2BC;HIST1H2BD;H2BFS;HIST1H2BK	29.4364	30.1968	29.5723	30.0213	29.5297	28.632	29.5304	30.0441	30.5931	29.7027	28.8274	NA	NA	NA	NA	NA	NA	NA	NA	NA	NA	NA	NA
P62805	HIST1H4A	29.1854	29.7077	28.99	29.5573	29.2401	28.3715	29.0271	29.6252	30.3632	29.1272	28.3455	NA	NA	NA	NA	NA	NA	NA	NA	NA	NA	NA	NA
Q16777;Q6FI13	HIST2H2AC;HIST2H2AA3	24.4675	24.0511	24.7741	24.7308	23.9332	NA	23.9118	24.9902	23.9959	24.7042	24.4547	NA	NA	NA	NA	NA	NA	NA	NA	NA	NA	NA	NA
P19367;B1AR63;B1AR62;B1AR61;E9PB90;Q2TB90;P52789;P52790	HK1	27.3274	27.7358	27.8413	27.9576	27.915	27.2449	27.7284	27.6312	28.0655	27.6739	27.3858	28.0968	25.686	27.3499	27.4984	27.0223	26.8602	27.6359	26.6042	26.4538	27.102	26.5466	26.2859
Q5SRN5;P04439;Q5SRN7;A0A1W2PS24;A0A0G2JIF2;P30455;P30443;A0A0G2JI36;A0A1W2PSE7;A0A0G2JL56	HLA-A	27.0411	27.4701	27.8924	25.8203	25.5423	26.3841	24.4082	24.1771	26.5535	27.0609	NA	NA	NA	NA	NA	NA	NA	NA	NA	NA	NA	NA	NA
A0A1W2PPR8;P01889;F6U0H7;A0A140TA12	HLA-B	26.775	NA	28.0491	26.3613	26.24	27.2538	27.1655	25.9729	27.6767	27.0606	26.9315	NA	NA	NA	NA	NA	NA	NA	NA	NA	NA	NA	NA
P09429;Q5T7C4;B2RPK0	HMGB1	26.5698	28.0495	28.0791	27.8063	27.8206	27.9221	27.6051	27.5536	27.3784	27.4718	28.4106	NA	NA	NA	NA	NA	NA	NA	NA	NA	NA	NA	23.3232
F8W6I7;P09651;F8VZ49;Q32P51;F8VTQ5;F8W646;F8VYN5;H0YH80	HNRNPA1;HNRNPA1L2	NA	NA	NA	NA	NA	NA	NA	NA	NA	NA	NA	23.3177	23.1127	23.6709	NA	NA	NA	NA	NA	23.9604	NA	24.1928	NA
A0A087WUI2;P22626	HNRNPA2B1	25.5213	27.016	25.3936	26.2579	26.542	26.3061	26.4669	25.8283	25.9121	26.2988	25.7682	25.2121	28.1684	22.2602	NA	24.9947	29.1353	25.0898	26.214	26.6209	22.9576	23.346	29.8411
P51991	HNRNPA3	23.7925	29.6433	24.887	28.6458	29.6966	29.2723	28.8068	24.3948	25.1293	27.0602	27.5386	35.1995	34.0336	34.9933	34.871	34.859	34.8922	35.0239	34.4491	34.1708	33.9717	34.0111	34.1059
G3V576;G3V4W0;B4DY08;B2R5W2;G3V4C1;G3V2Q1;P07910;A0A0G2JNQ3;O60812;B2RXH8;G3V5V7;G3V2D6;A0A0G2JPF8;P0DMR1;B7ZW38;G3V5X6;G3V3K6;G3V251;B4DSU6;G3V555;G3V575;G3V4M8;G3V2H6	HNRNPC;HNRNPCL1;HNRNPCL2;HNRNPCL4;HNRNPCL3	27.9392	28.4337	28.3419	28.3008	28.4826	29.1306	27.6084	28.0944	28.2719	28.0235	28.431	26.7997	26.4654	26.728	26.7436	26.8314	26.3295	26.324	26.5676	26.9285	26.3437	26.581	26.035
H0YA96;H0Y8G5;Q14103;D6RAF8;D6RF44	HNRNPD	24.3174	27.966	25.9698	27.9475	28.0489	28.4247	27.8409	26.2295	26.2083	26.5044	26.9306	NA	NA	NA	NA	NA	NA	NA	NA	NA	NA	NA	NA
G8JLB6;P31943;E9PCY7;E5RGV0;D6RIU0;D6RBM0;H0YB39;E5RGH4;D6RAM1;D6R9T0;D6RFM3;D6RIT2;D6RDU3;D6RJ04;D6RIH9;E7EQJ0;H0YAQ2;H0YBG7;H0YBD7;E7EN40;P52597;D6R9D3;D6RF17;D6RDL0	HNRNPH1	NA	NA	NA	NA	NA	NA	NA	NA	NA	NA	NA	27.8825	27.8033	27.9617	28.1155	27.8487	27.6763	27.9483	28.0022	27.7099	28.2337	27.7772	27.37
P31942	HNRNPH3	NA	NA	NA	NA	NA	NA	NA	NA	NA	NA	NA	30.1889	28.4125	29.3619	28.9055	29.2835	29.1143	29.2981	28.7144	28.4267	28.6747	28.3434	28.8568
P61978;S4R359;S4R457	HNRNPK	NA	NA	NA	NA	NA	NA	NA	NA	NA	NA	NA	26.9598	26.9336	27.1945	27.3894	27.2053	27.1347	27.4153	27.3448	26.9375	27.5507	27.0791	26.6384
P14866;M0QXS5;B4DVF8;M0R1W6;M0R076;M0QYL7	HNRNPL	NA	NA	NA	NA	NA	NA	NA	NA	NA	NA	NA	25.5296	27.6086	24.3493	24.5738	26.2631	28.5841	26.4819	26.3436	26.9671	26.153	26.6237	28.2344
O43390;B4DT28;A0A286YEZ8	HNRNPR	24.6818	28.0517	24.9513	27.2335	28.3767	28.1943	27.465	25.8592	25.703	26.265	26.9873	NA	NA	NA	NA	NA	NA	NA	NA	NA	NA	NA	NA
Q5RI18;A0A1W2PP35;Q00839;A0A1W2PPS1;A0A1W2PPL4;A0A1W2PPH7;A0A1X7SBS1;A0A1W2PQL0;A0A1W2PP34;A0A1W2PRZ7;A0A1W2PQ74;A0A1W2PQD4;A0A1W2PRI6	HNRNPU	24.1529	25.6759	NA	25.7814	26.0138	25.6069	26.229	26.8566	24.7633	25.2986	25.9793	25.3913	25.375	25.0361	24.9239	25.1538	25.1614	25.5576	25.0597	23.1293	25.6562	25.3023	24.6309
Q86YM7;Q86YM6	HOMER1	NA	NA	NA	NA	NA	NA	NA	NA	NA	NA	NA	NA	24.7864	22.9441	NA	23.9446	25.7739	23.4436	23.8701	24.912	NA	23.8922	26.3142
Q9BPY8	HOPX	NA	NA	NA	NA	NA	NA	NA	NA	NA	NA	NA	24.7138	26.2678	23.8855	24.749	25.7223	27.4194	25.7674	25.7748	25.9943	26.048	23.912	27.783
P00738;J3QR68;H0Y300;A0A0C4DGL8;J3QLC9;A0A087WU08;H3BS21;J3KRH2;J3KSV1;J3QQI8;H3BMJ7	HP	33.4874	31.4913	37.3033	33.2524	33.3651	34.5011	33.8672	32.1482	33.0673	34.4118	31.5777	NA	NA	NA	NA	NA	NA	NA	NA	NA	NA	NA	NA
P00738;J3QR68;H0Y300;A0A0C4DGL8;J3QLC9;A0A087WU08;P00739;H3BS21;A0A0A0MRD9;J3KRH2;J3KTC3;J3KSV1;J3QQI8;H3BMJ7	HP;HPR	NA	NA	NA	NA	NA	NA	NA	NA	NA	NA	NA	32.1822	31.7214	32.1911	32.4412	32.0995	31.9915	32.3002	32.3516	32.1067	32.5357	32.1324	31.6742
Q5SSJ5;B0QZK4;Q5SWC8;X6RGJ2	HP1BP3	26.0037	27.6779	26.7663	27.2378	26.6396	27.0969	27.1423	26.9646	26.9519	26.9115	26.7782	NA	NA	NA	NA	NA	NA	NA	NA	NA	NA	NA	NA
P00739;A0A0A0MRD9;J3KTC3	HPR	24.2633	24.7094	27.1054	25.1272	24.3274	25.9786	25.1124	25.4879	24.9553	25.8459	23.9636	NA	NA	NA	NA	NA	NA	NA	NA	NA	NA	NA	NA
P00492;Q9NRG1	HPRT1	27.022	26.1368	27.5726	26.8649	27.4583	27.2521	26.7465	26.8694	27.0896	26.9789	26.6298	29.3121	28.7225	29.3875	29.772	29.5306	28.7557	28.7095	28.9322	28.9876	29.1636	29.5219	28.7691
P02790;Q9BS19	HPX	26.0483	25.7113	27.2258	25.9333	26.6702	26.2586	25.4492	26.4786	26.9191	25.9432	25.8386	28.1781	28.1308	27.8991	28.1106	28.384	28.4124	28.3399	27.9904	27.8262	28.3727	27.9824	27.9511
P01112;G3V4K2;G3V5T7	HRAS	28.9291	28.3413	28.7472	28.8021	28.802	28.5542	28.7524	28.3462	28.8466	28.5795	28.9396	30.6913	27.8561	28.7262	29.3744	27.4622	29.992	29.4276	28.5134	28.4408	29.5394	28.7616	28.7924
P04196	HRG	25.8133	26.8356	27.7011	25.7407	26.3811	26.6116	25.8821	27.2327	26.9717	26.334	26.5896	NA	NA	NA	NA	NA	NA	NA	NA	NA	NA	NA	NA
P52758;H0YBX3;H0YB34	HRSP12	NA	NA	NA	NA	NA	NA	NA	NA	NA	NA	NA	27.4122	27.5832	27.8445	27.9406	27.9808	27.6074	27.6931	27.6199	27.9004	27.7957	28.025	27.6433
Q99714;Q5H928	HSD17B10	NA	NA	NA	NA	NA	NA	NA	NA	NA	NA	NA	28.5123	29.9489	28.5027	28.044	28.8923	30.2244	29.2288	29.0032	29.1772	29.2854	28.5534	30.4309
Q53GQ0;A0A1B0GV93;A0A1B0GVY6;E9PI21;A0A1B0GW85;A0A1B0GU83	HSD17B12	28.7137	28.6395	27.6246	28.441	28.3211	27.7922	28.6971	28.9452	27.8807	28.5891	28.6897	NA	NA	NA	NA	NA	NA	NA	NA	NA	NA	NA	NA
P51659;E7EWE5;E7ER27;G5E9S2;E7ET17;E7EPL9	HSD17B4	NA	NA	NA	NA	NA	NA	NA	NA	NA	NA	NA	23.4992	27.2772	24.4747	22.4498	25.1403	28.2284	25.7663	25.7894	25.9948	24.7834	25.1806	28.9002
P07900;G3V2J8;Q14568;Q58FG0;Q58FG1	HSP90AA1	31.9861	31.783	32.6931	31.4622	31.5875	31.8448	31.3318	31.4581	32.0029	31.896	32.0169	26.8807	27.6642	26.6179	26.3953	26.5187	27.9136	27.5952	27.0507	26.9383	27.1798	26.6461	28.0941
P08238;Q58FF7	HSP90AB1	29.7146	29.558	29.7862	29.0635	29.2701	29.5842	29.2016	29.2247	29.2519	29.5393	29.8428	29.1785	29.2973	29.4809	29.2774	29.6234	29.2585	29.4845	29.5004	29.3014	29.618	29.4884	28.9037
Q58FF8	HSP90AB2P	25.9588	24.8546	25.0243	24.5161	25.2323	25.3885	24.9213	24.8071	24.7486	25.3057	25.145	25.4701	25.2863	25.5687	25.6212	25.6225	25.3212	25.9181	25.7385	25.4534	25.3909	25.4269	23.8429
P14625;Q96GW1;A0A1W2PRR1;H0YIV0;Q58FF3;F8W026	HSP90B1	28.6934	28.3444	28.7531	27.6995	28.1711	29.0093	27.7073	27.4146	28.4184	28.0134	29.242	29.6663	29.9261	29.4054	29.4676	29.4239	29.8263	29.8196	30.0457	29.452	29.5873	29.2676	28.8502
O43301;A0A1B0GTF3;K7ENF6;K7ELE6	HSPA12A	29.004	29.2006	26.8832	28.512	28.9764	27.7537	29.4858	29.0008	28.6338	28.4819	28.8114	30.7329	31.0772	31.1955	31.3579	31.083	30.8324	30.8782	31.1038	30.9712	30.9386	31.0282	30.9938
A0A0G2JIW1;P0DMV9;P0DMV8;V9GZ37	HSPA1B;HSPA1A	30.4429	29.7269	30.8812	29.6751	29.6546	29.8892	29.5409	29.5922	30.3607	30.141	29.9468	27.9168	28.8542	27.9064	28.0597	28.2347	29.378	27.3492	27.9318	28.4268	28.1732	27.9377	30.4186
P54652	HSPA2	27.0517	27.0552	27.5613	27.0807	27.3798	27.2877	26.8029	27.0793	27.2056	27.2308	26.921	26.7859	26.5433	26.4555	27.1045	26.616	26.3834	26.8479	26.6892	26.713	27.1069	26.3139	25.6103
P34932;A0A087WYC1;A0A087WTS8	HSPA4	26.2114	26.1364	27.1615	26.4394	26.7536	26.6662	26.4403	26.4498	26.7441	26.5321	26.0059	27.6908	26.6069	27.2545	26.555	26.5788	27.0174	27.34	26.8177	26.5658	26.3984	26.647	26.9055
O95757;E9PDE8;D6RJ96	HSPA4L	NA	NA	NA	NA	NA	NA	NA	NA	NA	NA	NA	26.4466	27.2668	27.2594	26.8681	26.6903	26.9515	26.8877	27.2553	26.9112	27.3044	26.9321	26.6785
P11021	HSPA5	29.9583	29.933	29.7266	28.8622	29.5654	30.1201	29.1423	28.7919	29.6533	29.3243	30.4292	28.7348	28.8431	27.887	27.5859	27.8135	29.1408	28.5459	28.4587	28.3538	28.4919	27.8806	29.4246
P11142;E9PKE3;E9PNE6;E9PN89;A8K7Q2;E9PLF4;E9PQQ4;E9PQK7;E9PK54;E9PPY6;E9PI65;E9PN25;E9PS65;E9PM13	HSPA8	31.4885	30.9813	31.7907	31.1156	31.6039	31.6569	31.1097	31.1771	31.5633	31.2663	31.2164	25.9428	25.4224	25.8571	25.9005	26.0692	25.0355	25.9446	25.9092	25.6421	26.2227	26.0581	24.7804
P38646;D6RJI2;D6RA73;H0Y8S0;H0YBG6	HSPA9	NA	NA	NA	NA	NA	NA	NA	NA	NA	NA	NA	25.5785	25.72	26.148	26.1269	25.5929	25.0593	26.2257	25.9399	25.5553	26.2683	25.8097	24.8944
P04792;F8WE04;C9J3N8	HSPB1	29.239	29.1164	27.713	28.6073	28.6139	28.4377	28.7133	28.5036	28.2104	28.9295	28.7858	31.1105	30.8759	31.3631	31.38	31.1696	30.9176	31.1826	31.0897	30.9543	31.2192	30.8746	30.6691
P10809;E7ESH4;E7EXB4;C9JL25;C9JL19;C9JCQ4;C9J0S9	HSPD1	27.0272	26.8998	27.0293	27.2206	27.1063	27.1179	26.675	26.7126	27.0406	27.0953	26.5385	27.1372	27.318	27.4579	27.6732	27.3605	27.2797	27.4452	27.3641	27.2267	27.6851	27.396	26.6216
P61604;B8ZZL8;B8ZZ54	HSPE1	NA	NA	NA	NA	NA	NA	NA	NA	NA	NA	NA	26.5043	26.0762	26.4878	26.6478	26.5584	25.7073	26.2522	26.2463	26.2968	26.9401	26.5159	25.8215
P98160;A0A0U1RQT3;H0Y5A9	HSPG2	28.9864	28.9324	29.7296	29.3411	29.2936	29.3591	29.0535	30.2668	29.5245	29.0891	29.1462	NA	NA	NA	NA	NA	NA	NA	NA	NA	NA	NA	NA
Q92598;A0A0A0MSM0;R4GN69;Q5TBM3	HSPH1	25.8927	25.8512	26.6574	26.2094	26.5176	26.2017	26.3142	26.2752	26.1871	26.2775	25.8117	29.9991	32.4402	28.6782	27.7242	30.2824	33.027	30.0792	30.6018	30.8219	29.4741	28.4681	34.0111
Q2TAA2;H7C5G1;F8WF34;C9JDY4;C9J5J2;H7BXP8;C9JE02	IAH1	NA	NA	NA	NA	NA	NA	NA	NA	NA	NA	NA	25.7707	29.0712	24.0822	22.3423	26.1734	29.9393	26.3508	27.11	26.8	24.9501	24.1277	30.783
J3KR24;P41252;A0A0A0MSX9;Q5TCC6;Q5TCD1	IARS	25.1264	25.6836	24.8319	25.6018	25.6593	25.294	25.5931	25.4851	24.936	25.2953	25.798	NA	NA	NA	NA	NA	NA	NA	NA	NA	NA	NA	NA
Q9NSE4	IARS2	NA	NA	NA	NA	NA	NA	NA	NA	NA	NA	NA	26.554	28.4571	25.5542	24.8773	27.0601	28.7547	26.768	27.2109	27.4967	26.0891	26.2235	29.3147
Q9UMF0;K7EIL3	ICAM5	27.7851	27.0082	26.8017	27.7343	27.6372	27.6781	27.9725	26.9251	27.4437	27.1971	27.7576	26.2896	25.861	25.9314	26.0488	26.3762	26.1044	25.8632	25.8526	26.3575	26.2708	25.9135	26.3158
O75874;C9J4N6;C9JJE5;C9JLU6	IDH1	NA	NA	NA	NA	NA	NA	NA	NA	NA	NA	NA	23.9543	28.2687	22.4583	NA	25.6746	29.8633	25.198	26.6536	26.7594	24.41	NA	30.3761
P48735;H0YL11	IDH2	28.6976	28.3896	29.2683	29.3288	28.2122	28.2446	28.5123	28.4893	28.5235	28.8528	29.0715	33.9337	33.8741	33.7517	33.9725	33.7978	33.6711	33.895	33.824	33.7552	34.0475	33.7542	33.3093
P50213;H0YL72;H0YMU3;H0YLI6;H0YKD0;H0YNF5;H0YM46;H0YM64	IDH3A	NA	NA	NA	NA	NA	NA	NA	NA	NA	NA	NA	29.4205	27.4127	30.1787	28.4063	28.4621	28.6878	27.9537	27.4392	28.2861	27.057	27.7636	27.0226
A0A087WZN1;O43837;A0A087X2E5;A0A0D9SG66	IDH3B	NA	NA	NA	NA	NA	NA	NA	NA	NA	NA	NA	29.1315	29.0096	29.0351	29.1664	28.8075	29.0661	29.4024	29.0488	29.1241	29.4117	29.0092	28.5056
E9PF84;G5E9Q7;E7EQB8;P51553;H7C1W2;H0Y5Q7	IDH3G	24.5897	24.9113	24.6937	25.9294	24.8768	24.3588	24.6242	24.9131	24.8308	24.8642	24.9499	32.0811	28.7069	29.9976	28.9107	28.6333	31.0409	30.7051	28.5588	29.2423	27.1558	29.1027	28.7772
P11717;S4R328	IGF2R	28.7485	27.9582	28.0422	27.3721	27.3723	27.7188	27.7844	27.4531	28.3555	27.7646	28.4824	NA	NA	NA	NA	NA	NA	NA	NA	NA	NA	NA	NA
P01876;A0A286YEY1	IGHA1	28.5608	30.1828	30.937	30.6459	29.4382	29.654	28.2319	28.9944	30.7349	29.8339	28.0165	24.4729	25.8781	NA	NA	23.7096	26.5933	24.8165	25.2784	25.5142	24.9876	24.7018	27.1441
A0A0A0MS08;P01857;A0A0A0MS07	IGHG1	30.2075	30.6601	32.167	31.6969	30.2676	31.2597	29.8032	30.9267	31.2276	30.6948	30.7504	NA	25.4502	25.8338	25.9025	26.2022	26.1716	NA	25.64	24.8196	26.279	25.8296	25.7078
A0A286YEY4;P01859	IGHG2	27.5206	27.7411	28.8802	28.8249	28.4039	30.1365	27.8547	29.2168	29.3375	27.5883	27.3328	NA	NA	24.1073	23.7476	23.7371	24.4031	NA	24.2937	23.912	NA	24.513	24.6195
A0A286YES1;P01860	IGHG3	NA	NA	NA	NA	NA	NA	NA	NA	NA	NA	NA	NA	26.0361	NA	NA	NA	27.2796	NA	24.6157	23.8853	NA	NA	28.2529
A0A286YFJ8;P01861	IGHG4	NA	NA	NA	NA	NA	NA	NA	NA	NA	NA	NA	28.154	27.4668	27.6203	27.5611	27.7372	27.8615	28.0426	27.5824	27.7547	28.1434	27.7273	27.5732
P01871;A0A1B0GUU9	IGHM	30.7472	32.2153	32.964	31.1949	31.2354	32.9097	32.0971	32.1686	31.6493	32.4708	30.4613	25.8296	25.3004	25.4672	26.0854	25.8111	24.8433	25.9538	25.6292	25.561	25.9772	25.6743	NA
S4R460;A0A0B4J2B5;A0A075B7F0;A0A0C4DH32;A0A0B4J1X8;P01766	IGHV3OR16-9;IGHV3OR16-10;IGHV3-20;IGHV3-43	NA	NA	NA	NA	26.0458	27.5563	27.0162	27.3634	NA	27.0831	NA	28.3926	28.2246	28.2966	28.3339	27.9892	28.1359	28.4392	28.4396	28.2753	28.3662	28.0241	27.6334
P01591;D6RD17;D6RHJ6;C9JA05	IGJ;JCHAIN	25.2799	27.6663	28.4047	26.5296	27.1132	28.4066	27.3234	27.6754	27.2605	27.433	25.7237	NA	NA	NA	NA	NA	NA	NA	NA	NA	NA	NA	NA
P01834	IGKC	30.3646	31.1943	32.0859	31.2409	30.389	31.8512	30.6929	31.2114	31.3306	31.2993	30.0022	27.5955	25.6921	27.7515	28.0697	27.0149	26.9841	27.9369	25.7979	26.6146	25.3831	26.8622	26.6284
A0A087X0Q4;A0A075B6P5;A0A087WW87;P01615;P01614;A2NJV5;A0A0A0MRZ7;A0A075B6S6;A0A075B6S2	IGKV2-40;IGKV2D-28;IGKV A18;IGKV2D-26;IGKV2D-30;IGKV2D-29	NA	NA	NA	NA	NA	NA	NA	NA	NA	NA	NA	26.071	25.7677	25.9094	24.6789	25.6449	25.5671	26.3962	26.1253	25.9268	26.02	25.7668	24.4097
P01619	IGKV3-20	24.1186	25.9678	26.6551	27.0785	25.5881	26.6887	25.9297	26.0967	26.1192	25.606	25.322	26.7105	26.6966	26.3997	26.1036	25.8239	27.3224	26.857	26.9637	26.7241	26.1444	26.5365	27.0329
A0A0C4DH25;P01619	IGKV3D-20	NA	NA	NA	NA	NA	NA	NA	NA	NA	NA	NA	30.6921	32.2714	30.5521	29.7507	30.8832	32.7799	31.1739	31.4626	31.8581	30.6922	31.0328	33.5883
P0DOY3;P0DOY2;P0CF74;A0M8Q6	IGLC6;IGLC7	NA	NA	NA	NA	NA	NA	NA	NA	NA	NA	NA	26.481	26.8886	26.8336	26.6613	26.6341	26.3739	26.566	26.8707	26.5125	26.5701	26.9374	26.2962
A0A0B4J231;B9A064;P0CG04	IGLL5;IGLC1	27.9115	29.183	29.301	28.8288	28.0017	29.5371	28.8001	28.6093	28.9582	28.9388	27.8512	NA	NA	NA	NA	NA	NA	NA	NA	NA	NA	NA	NA
Q8N6C5	IGSF1	25.6487	26.5634	27.3436	27.0105	26.3374	26.7699	26.6189	26.5465	26.804	26.3385	26.2704	NA	NA	NA	NA	NA	NA	NA	NA	NA	NA	NA	NA
Q96ID5	IGSF21	26.6784	25.7971	26.1113	26.4554	25.7483	25.9305	26.0704	25.9245	26.1374	26.3644	25.7424	NA	NA	NA	NA	NA	NA	NA	NA	NA	NA	NA	NA
Q969P0	IGSF8	31.2637	31.2954	30.8246	31.3337	31.0214	31.2305	31.5035	31.642	31.0489	31.2851	30.7843	NA	NA	NA	NA	NA	27.175	25.7826	24.6149	24.7355	24.0338	23.1975	26.5983
B4DY09;Q12905;X6R6Z1;A0A0A0MRL0	ILF2	NA	NA	NA	NA	NA	NA	NA	NA	NA	NA	NA	26.0337	26.1802	26.6335	26.4054	26.3976	26.1513	26.5624	26.4703	26.1586	26.3865	26.1555	25.2164
Q12906;K7EKJ9;K7EQR9;K7EPG3;K7EKY0;K7ERM6;K7ENK6;K7EM82;K7EJ09;K7ER69	ILF3	21.6927	25.3151	23.3813	24.3787	25.8266	25.6973	25.5544	22.6244	23.9519	23.5836	24.2089	30.5365	30.5897	31.0118	31.0579	31.2051	29.9827	30.6044	30.8677	30.8847	30.9905	30.7362	30.1112
A1L0T0;M0R026;M0QZX5;E9PJS0;E9PL44;M0R1B5	ILVBL	27.9283	27.7274	27.1848	27.4563	27.4386	27.3403	27.4867	27.7435	27.1392	27.6636	28.0792	NA	NA	NA	NA	NA	NA	NA	NA	NA	NA	NA	NA
Q16891;B9A067;H7C463;C9J406;A0A087WYS0;D6RAW4	IMMT	NA	NA	NA	NA	NA	NA	NA	NA	NA	NA	NA	28.3071	28.0601	28.1429	27.5148	26.9091	28.4188	28.169	27.7088	27.4917	27.5835	27.8086	28.7166
P29218;H0YBL1;E5RIP7;E5RG13;E5RGY4;E5RHE9;E5RI82;E5RG94;E5RIF4	IMPA1	NA	NA	NA	NA	NA	NA	NA	NA	NA	NA	NA	28.0781	29.1003	28.5529	28.4498	28.7467	29.63	28.567	28.9776	28.8775	28.7393	28.6457	30.3937
Q16352	INA	26.7517	27.5014	25.2378	26.8975	28.2458	27.376	27.7363	27.7911	26.0993	27.0654	26.8665	31.0488	30.6698	30.2821	30.2603	30.4014	30.5119	30.8975	30.746	30.5814	30.4059	30.4912	30.0769
O00410;H0Y8C6;C9JMV5;E7ETV3;H0Y3V4;E7EQT5;C9JZD8;C9JZ53;E7EWK4;E7EX05;E7EV12;C9J875;C9JQT6;E7ESA1;E7ESZ1;E7ETV8	IPO5	NA	NA	NA	NA	NA	NA	NA	NA	NA	NA	NA	29.3199	29.4489	29.56	29.4063	29.5482	29.1179	29.5539	29.5881	29.5127	29.6592	29.3757	29.1217
P46940;H0YLE8;A0A0J9YXZ5;A0A087WWP1;F2Z2E2;Q86VI3;E9PDT6;E7EWC2;F5H7S7;Q13576	IQGAP1	28.0914	27.5309	28.8754	27.2212	27.5399	28.0554	27.4888	27.7126	27.799	28.088	28.077	NA	NA	NA	NA	NA	NA	NA	NA	NA	NA	NA	NA
A0A0C4DGT3;A0A087WWK8;Q6DN90;A0A0G2JLG2;Q9UPP2	IQSEC1	26.1415	27.2856	26.1024	26.181	26.2268	26.5012	25.9677	26.2653	26.2042	26.2861	27.1685	NA	NA	NA	NA	NA	NA	NA	NA	NA	NA	NA	NA
Q8WZA9;M0QZP8	IRGQ	NA	NA	NA	NA	NA	NA	NA	NA	NA	NA	NA	28.4413	27.7286	27.6975	27.519	27.7012	28.8065	28.1923	27.7212	26.5581	27.1842	27.4039	29.0251
Q9NPH2;J3QS51;J3KRH4	ISYNA1	25.0741	NA	25.7257	24.8942	24.5692	25.2357	25.2202	25.0808	25.4796	25.5752	24.3398	NA	NA	NA	NA	NA	NA	NA	NA	NA	NA	NA	NA
P56199	ITGA1	28.494	26.5798	28.8281	26.9496	26.832	27.4531	27.0583	27.1304	27.6771	27.7292	27.6264	NA	NA	NA	NA	NA	NA	NA	NA	NA	NA	NA	NA
P17301	ITGA2	26.1518	25.9041	26.9138	26.4088	25.8889	26.2052	25.6914	25.966	25.8132	26.4979	25.9482	NA	NA	NA	NA	NA	NA	NA	NA	NA	NA	NA	NA
P08514	ITGA2B	26.4947	27.0208	28.7661	27.2351	25.9507	25.4184	26.3079	26.9787	26.6783	27.551	25.8337	NA	NA	NA	NA	NA	NA	NA	NA	NA	NA	NA	NA
P08648	ITGA5	26.6137	25.2524	26.5918	24.9067	24.8459	25.4163	25.0882	24.631	25.9197	25.8251	25.9155	NA	NA	NA	NA	NA	NA	NA	NA	NA	NA	NA	NA
P23229;C9JXX7;H7BZ97	ITGA6	28.5121	28.2265	29.1229	28.2342	28.1036	28.2071	28.2231	28.0931	28.3838	28.588	28.0071	NA	NA	NA	NA	NA	NA	NA	NA	NA	NA	NA	NA
J3KNV4;G3V2C6;H0YJ26;G3V2I4;H0YJ98	ITGA7	28.9443	28.4317	28.9732	28.6167	28.0668	28.2604	28.2809	28.3782	28.3599	28.8428	28.3286	NA	NA	NA	NA	NA	NA	NA	NA	NA	NA	NA	NA
P11215	ITGAM	27.07	26.7692	27.3156	26.6462	26.2122	26.5629	27.2994	26.8547	26.7532	27.0476	27.1751	NA	NA	NA	NA	NA	NA	NA	NA	NA	NA	NA	NA
P06756;H7BZG1	ITGAV	29.0875	28.486	28.8064	28.4512	28.5082	28.2552	28.5332	28.7315	28.6101	28.7668	28.5094	NA	NA	NA	NA	NA	NA	NA	NA	NA	NA	NA	NA
P05556;E7EQW5;C9JPK5;Q5T3E6;E9PLR6;E7EUI6;H7C4N8;E7ERX5;C9JJP8;Q5T3E5;E9PQJ2	ITGB1	30.6154	29.205	30.6743	29.3398	29.1239	29.4424	29.458	29.509	29.8899	29.941	29.9002	NA	NA	NA	NA	NA	NA	NA	NA	NA	NA	NA	NA
D3DSM0;E5RIG7;E5RHE6;E5RHT0;E5RK54;E5RFI0;E5RIE4;A8MVG7	ITGB2	27.9318	27.489	27.9879	27.417	26.8378	27.0732	27.5612	27.4144	27.431	27.722	27.8721	NA	NA	NA	NA	NA	NA	NA	NA	NA	NA	NA	NA
H3BM21;P05106;I3L4X8	ITGB3	NA	25.5408	26.5782	25.673	25.1611	24.5748	25.1442	25.6678	25.9434	25.8985	25.349	NA	NA	NA	NA	NA	NA	NA	NA	NA	NA	NA	NA
P16144;J3QQL2	ITGB4	27.649	27.5044	27.8564	27.4486	27.451	27.1514	27.4326	27.2093	27.4646	27.6512	27.3231	NA	NA	NA	NA	NA	NA	NA	NA	NA	NA	NA	NA
P26012	ITGB8	27.1082	26.4787	26.7748	26.8522	26.8281	26.2825	26.761	27.0588	26.5726	26.9747	26.3526	NA	NA	NA	NA	NA	NA	NA	NA	NA	NA	NA	NA
B7ZKJ8;Q14624;H7C0L5	ITIH4	NA	NA	NA	NA	NA	NA	NA	NA	NA	NA	NA	30.7014	27.0571	29.9108	26.12	30.5219	30.5022	26.7145	29.9115	28.8878	26.3897	29.3462	27.1187
Q9BY32	ITPA	NA	NA	NA	NA	NA	NA	NA	NA	NA	NA	NA	24.7877	26.1915	NA	NA	NA	26.6461	24.9771	24.1292	25.1765	23.993	24.9336	27.1321
Q9BX67;H0YD98	JAM3	26.7361	26.5789	27.1416	26.5313	26.3811	26.7509	26.4526	27.0599	26.795	26.9138	25.9942	NA	NA	NA	NA	NA	NA	NA	NA	NA	NA	NA	NA
O94819	KBTBD11	25.8465	25.8417	25.7478	25.8067	25.9068	26.1211	25.7192	25.7841	25.7614	25.8241	25.8773	29.8459	30.1677	29.3435	28.8921	29.7065	30.5026	29.6422	29.2086	30.099	28.8836	30.0403	31.6354
P16389;P22001;A0A1W2PRI2;P22460;P22459	KCNA2	NA	NA	NA	NA	NA	NA	NA	NA	NA	NA	NA	29.7288	29.2053	27.6429	28.2139	27.2116	26.9254	22.7286	28.1671	26.9744	27.7256	27.8777	26.8082
P16389;P22001;A0A1W2PRI2;A0A1W2PPM7;A0A1W2PRY2;A0A1W2PPN8;Q16322;P17658;P22460	KCNA2;KCNA3	26.8908	26.0973	26.3843	26.3925	26.9408	26.1928	26.4015	26.5729	26.4295	26.6249	26.2433	NA	NA	NA	NA	NA	NA	NA	NA	NA	NA	NA	NA
Q13303;Q5TG80;Q5TG81;K7EIR5;Q5TG84;K7EKU4;C9JQ60;Q5TG78;C9JBV8;O43448	KCNAB2	27.81	29.5747	28.5716	29.2952	29.3621	29.1788	29.7149	28.8396	28.6688	29.0078	28.5993	34.2596	34.9343	34.6713	34.315	33.8003	34.8256	34.0032	34.3907	34.7235	33.89	35.4058	35.6885
Q96CX2	KCTD12	NA	NA	NA	NA	NA	NA	NA	NA	NA	NA	NA	26.0513	NA	23.4923	NA	27.6756	NA	NA	NA	NA	23.9958	NA	21.8197
Q06136;K7ERC8;K7EQS7	KDSR	26.7181	26.5121	25.7607	26.0495	26.3523	26.3861	26.251	26.3358	26.001	26.3725	26.5375	NA	NA	NA	NA	NA	NA	NA	NA	NA	NA	NA	NA
Q12768;E7EQI7;E5RFU6	KIAA0196	24.7325	25.8736	24.9419	25.1981	25.4188	25.4469	25.5898	24.9498	24.7688	25.3417	25.703	NA	NA	NA	NA	NA	NA	NA	NA	NA	NA	NA	NA
O60268;H3BMU3;H3BNA7	KIAA0513	NA	NA	NA	NA	NA	NA	NA	NA	NA	NA	NA	NA	26.9934	NA	NA	25.2403	27.7455	NA	NA	25.8114	NA	NA	29.5313
Q9UPV7	KIAA1045	NA	NA	NA	NA	NA	NA	NA	NA	NA	NA	NA	27.9552	29.094	26.8558	26.9754	27.6024	29.3759	28.534	28.1961	28.7049	27.7418	27.3544	30.5719
Q12756;H7C3Y8;H7C437;A0A087WWA3;Q4R9M9;O60333;O43896	KIF1A	NA	NA	NA	NA	NA	NA	NA	NA	NA	NA	NA	29.071	28.3415	28.5891	29.1364	28.8034	28.9687	28.8096	28.6724	28.7749	29.298	29.1709	28.6761
Q7Z4S6;A0A1B0GV47;H0YHT2;H0YI78;H0YIM7;H0YHG9;H0YIM6;Q2M1P5	KIF21A	NA	NA	NA	NA	NA	NA	NA	NA	NA	NA	NA	27.3663	27.3438	27.9158	27.9861	27.6633	27.2048	27.7416	27.7553	27.7314	27.772	27.8027	26.9364
P33176	KIF5B	NA	NA	NA	NA	NA	NA	NA	NA	NA	NA	NA	25.7839	26.1527	26.0009	25.6245	25.6448	25.7339	25.7183	26.3674	25.6901	25.5862	26.3175	25.9603
O60282;A0A0G2JMZ6;Q12840;J3KNA1;C9JWB9	KIF5C	NA	NA	NA	NA	NA	NA	NA	NA	NA	NA	NA	28.9902	29.0679	29.4872	29.6349	29.3763	28.6153	29.3284	29.2263	29.1346	29.2882	29.3048	28.6967
G5E9S8;G3V2E7;F8W6L3;G3V3H3;G3V5R9;E7EVH7;Q07866;G3V2P7;H0YJU9;H0YJL0;H0YJT3;H0YG16;Q9NSK0;H7C4M1;K7EL76;Q6P597	KLC1	NA	NA	NA	NA	NA	NA	NA	NA	NA	NA	NA	31.2592	30.7465	30.978	31.2511	31.1458	30.9496	30.8331	30.9163	30.976	31.2626	31.0401	30.8351
Q14974;J3QR48;J3KTM9;J3QKQ5	KPNB1	27.1868	26.8198	26.4572	27.0962	26.7523	26.8415	27.0117	26.8654	26.6832	26.9559	26.9607	27.3142	27.1309	27.8227	27.6514	27.2511	27.1353	27.2594	27.6416	27.2964	27.7442	27.4988	27.0214
P35908	KRT2	29.8869	29.7027	29.1245	28.9084	30.323	31.5847	28.5656	30.062	27.8384	29.8838	30.7738	27.057	27.1864	27.2445	27.5747	27.5521	25.9342	27.1352	27.5927	27.1494	27.0847	27.5896	26.7274
Q86UP2;G3V4Y7;H0YJZ8;G3V5G2;B7Z6P3;H0YJV5;G3V5P0;H0YJP2	KTN1	NA	NA	NA	NA	NA	NA	NA	NA	NA	NA	NA	33.4741	33.5076	33.5152	33.5259	33.5834	33.6244	33.6278	33.5221	33.3793	33.7007	33.436	33.4064
P32004;H0Y5C3;E7EVM4;E7EPI4;E9PHJ4;E7EMY4	L1CAM	29.3737	28.6109	28.6808	28.8014	29.1012	28.8244	28.9801	28.5686	28.9611	28.8959	28.867	26.4744	26.2818	25.4292	26.0957	26.3542	26.5609	26.3992	26.0445	26.3808	26.7041	25.9865	25.7327
A0A087WYF1;A0A087WX80;P24043	LAMA2	26.9808	27.312	27.6081	27.8537	27.5175	27.5548	27.2041	27.8251	27.7732	27.399	26.4029	NA	NA	NA	NA	NA	NA	NA	NA	NA	NA	NA	NA
O15230;A0A087WYH7;A0A075B783;A0A0A0MSA0;Q16787	LAMA5	28.7214	29.0172	29.4149	28.9956	29.0985	28.7085	28.8272	29.4697	29.4823	28.8963	28.7394	NA	NA	NA	NA	NA	NA	NA	NA	NA	NA	NA	NA
P55268;F5H520;C9JMJ0;A4D0S4	LAMB2	29.2434	29.5506	29.8868	29.5709	29.6978	29.4886	29.3014	30.0795	30.0155	29.4781	28.9569	NA	NA	NA	NA	NA	NA	NA	NA	NA	NA	NA	NA
P11047;R4GNC7;Q9Y6N6	LAMC1	28.972	29.2665	29.5704	29.2946	29.389	29.1556	28.9964	29.7656	29.7435	29.1369	28.7746	NA	NA	NA	NA	NA	NA	NA	NA	NA	NA	NA	NA
P11279	LAMP1	28.0215	27.2806	27.8367	26.8425	27.1316	26.9276	27.4648	27.3569	27.6327	27.5293	27.6294	NA	NA	NA	NA	NA	NA	NA	NA	NA	NA	NA	NA
O43813;E9PHS0;F8WDS9;H7C2E3	LANCL1	27.0533	26.7632	27.1511	27.2445	27.1482	27.1402	27.3146	27.4143	27.2819	27.0316	27.0242	30.9984	30.549	30.4592	30.7079	30.7451	30.4879	30.6013	30.6242	30.6751	30.4904	30.604	30.5204
P28838;H0Y9Q1;H0Y983	LAP3	29.6206	29.8474	30.951	30.1381	30.0707	30.2247	29.6134	29.9529	30.032	30.1263	29.8668	25.9564	25.0333	25.1458	26.4391	NA	24.4818	NA	25.5319	24.2622	26.1999	25.5785	NA
Q14847;C9J9W2;F6S2S5;K7ESD6	LASP1	NA	NA	NA	NA	NA	NA	NA	NA	NA	NA	NA	27.3	25.2499	26.6725	26.6654	26.9683	25.8447	26.3383	26.3466	NA	27.0377	26.6681	25.8205
P18428	LBP	NA	NA	22.3142	23.4543	NA	22.292	22.019	22.2953	23.228	22.1022	22.4977	NA	NA	NA	NA	NA	NA	NA	NA	NA	NA	NA	NA
P13796;Q5TBN3	LCP1	NA	NA	NA	NA	NA	NA	NA	NA	NA	NA	NA	30.1655	30.2288	30.3778	30.3943	30.4867	30.2213	30.4203	30.2214	30.3252	30.4174	30.245	29.5419
P00338;F5GXY2;F5GYU2;F5GXH2;F5H5J4;F5H6W8;F5GZQ4;F5H8H6;F5GXC7;F5GWW2;F5GXU1	LDHA	29.5768	28.7131	29.5078	29.0507	28.9283	29.0146	29.0671	29.0068	29.4224	29.2174	28.969	34.0271	34.1119	34.2483	34.2755	34.2143	34.0925	34.2116	34.2423	34.1838	34.377	34.0564	33.8061
P07195;A8MW50;C9J7H8;F5H793	LDHB	31.1415	30.2786	31.3449	30.738	30.6688	30.7121	30.4977	30.5105	30.7099	30.9253	30.803	24.9706	25.1871	25.2235	25.407	25.4403	24.4155	24.3484	25.452	25.551	25.4627	25.3013	24.9864
O95202	LETM1	NA	NA	NA	NA	NA	NA	NA	NA	NA	NA	NA	26.7436	27.1555	26.7006	26.8028	26.6946	27.218	27.249	27.3532	26.9068	27.8001	26.7541	26.9212
P09382;F8WEI7	LGALS1	30.3347	29.6807	29.8402	29.4748	29.4868	29.8546	29.8991	29.6531	30.1911	29.7781	29.7293	28.277	28.4089	26.7877	28.7878	29.2019	28.9759	28.5944	28.5131	28.3312	27.8408	27.6465	28.8185
P17931;G3V3R6	LGALS3	27.4245	26.9421	27.9741	26.6689	26.609	27.0522	26.8721	26.3216	27.0582	27.3333	27.2795	NA	NA	NA	NA	NA	NA	NA	NA	NA	NA	NA	NA
Q08380;K7EP36;K7ESM3;K7EKQ5;K7ERZ6;K7EJD3;K7ES75;K7EN99;K7EQT9;K7EJY8	LGALS3BP	29.3657	28.9359	30.2227	28.8436	29.2085	29.6242	28.6173	29.6978	29.9444	29.1809	28.7722	NA	NA	NA	NA	NA	NA	NA	NA	NA	NA	NA	NA
Q3ZCW2;U3KQ88;F8WF17;B9A055	LGALSL	NA	NA	NA	NA	NA	NA	NA	NA	NA	NA	NA	33.6227	33.5253	33.4789	33.7061	33.6021	33.2994	33.5767	33.7288	33.3212	33.5677	33.4834	33.4693
A0A0D9SFU4;O95970;A0A1B0GUD3;A0A1B0GV33;A0A1B0GVF6;A0A0D9SFH6	LGI1	27.7863	27.1478	27.1418	27.3264	27.6882	27.2756	27.3948	27.2708	27.3141	27.5144	27.1221	25.7877	25.0737	25.993	26.838	26.6122	25.6832	26.1407	26.0984	26.2711	26.3987	25.9072	24.649
Q8N145;H0YAP4	LGI3	NA	NA	NA	NA	NA	NA	NA	NA	NA	NA	NA	28.1927	27.7608	27.6438	27.9484	28.1334	27.8667	27.801	27.7231	27.6666	27.3465	28.077	28.6946
Q9H008;Q5T1Z0	LHPP	NA	NA	NA	NA	NA	NA	NA	NA	NA	NA	NA	27.0227	26.5901	26.2554	26.6331	26.5248	26.6264	26.8373	26.7956	26.801	26.6957	26.611	26.6835
A0A087WW77;Q15334	LLGL1	26.692	27.3078	25.5067	26.9296	26.3623	26.3469	26.9351	26.6967	26.0803	26.7922	26.8837	NA	NA	NA	NA	NA	NA	NA	NA	NA	NA	NA	NA
P49257	LMAN1	27.5256	27.5801	26.6187	26.3632	26.4377	26.5311	26.879	26.8053	27.0046	26.9628	27.4903	NA	NA	NA	NA	NA	NA	NA	NA	NA	NA	NA	NA
D6RBV2;Q12907;D6RIU4;D6RDX1;D6RBH1	LMAN2	28.1558	28.1137	27.0978	26.8266	27.3455	27.1763	27.3762	27.622	27.61	27.365	28.384	NA	NA	NA	NA	NA	NA	NA	NA	NA	NA	NA	NA
Q68DH5	LMBRD2	25.3966	25.2529	23.7204	25.1395	24.4764	24.494	24.8261	25.0304	24.6765	24.8019	25.0385	NA	NA	NA	NA	NA	NA	NA	NA	NA	NA	NA	NA
P02545;Q5TCI8;Q3BDU5;H0YAB0;A0A0C4DGC5	LMNA	NA	NA	NA	NA	NA	NA	NA	NA	NA	NA	NA	26.2365	26.2696	28.0328	27.6716	27.6938	26.7711	26.4247	27.616	26.1974	27.2414	27.566	27.0294
Q9UIQ6	LNPEP	26.9576	25.9961	26.4534	25.8288	26.0437	25.9103	26.0854	25.9783	26.0962	26.3681	26.5448	NA	NA	NA	NA	NA	NA	NA	NA	NA	NA	NA	NA
K7EJE8;K7EKE6;P36776;K7ER27;K7EQF8;K7ER56;K7ERR6	LONP1	NA	NA	NA	NA	NA	NA	NA	NA	NA	NA	NA	28.7402	28.3102	28.4515	28.3209	28.158	28.3326	28.7718	28.4734	28.5498	28.7479	27.5704	27.8082
Q07954;Q6PJ72;H0YJI8;Q7Z7K9;F5H0Z3;E9PHY1;E7ERG8;H0YGW5;F5H7J9;O75581;O75197	LRP1	31.7101	30.8553	31.1386	30.3446	30.4218	30.6663	30.4741	30.4402	31.2322	30.7421	31.5017	28.7683	28.5434	29.0979	29.2063	28.9891	28.5617	28.6215	28.5558	28.7535	28.8514	29.2631	28.7579
Q8N1G4	LRRC47	NA	NA	NA	NA	NA	NA	NA	NA	NA	NA	NA	25.8654	26.1453	26.3109	26.2609	26.0513	26.1643	26.1176	26.2498	26.1692	26.0744	26.6864	26.0586
Q8IWT6	LRRC8A	26.7025	26.2408	26.4242	27.0579	26.8108	25.9804	26.8201	26.5912	26.4048	26.7799	26.2578	NA	NA	NA	NA	NA	NA	NA	NA	NA	NA	NA	NA
H3BLU2;Q13449;F5H5G1;C9J5G3	LSAMP	29.8287	28.8961	29.0827	29.2056	29.2922	29.0295	29.3191	29.2336	29.3549	29.2668	29.1981	24.8002	25.6645	25.7563	24.7385	24.8586	25.4123	24.7245	25.2099	25.9341	25.9366	26.5999	26.3056
P09960;B4DEH5	LTA4H	NA	NA	NA	NA	NA	NA	NA	NA	NA	NA	NA	27.4466	27.5824	26.9319	26.7284	27.2387	27.5206	27.3343	26.8875	27.1392	27.096	27.0875	27.8556
E7ER44;P02788;E7EQB2	LTF	25.0533	28.5551	29.0826	27.0446	26.8862	27.4101	27.8301	26.1134	27.2323	27.77	25.8894	NA	NA	NA	NA	NA	NA	NA	NA	NA	NA	NA	NA
O95372;Q5QPN5;Q5QPN9;Q5QPQ1;Q5QPQ3;Q5QPQ2;Q5QPQ0	LYPLA2	NA	NA	NA	NA	NA	NA	NA	NA	NA	NA	NA	25.1563	26.3991	24.7792	25.0012	25.5614	27.0598	25.6766	25.8026	25.6578	25.7063	26.021	26.6692
Q8WZA0;K7ES95	LZIC	NA	NA	NA	NA	NA	NA	NA	NA	NA	NA	NA	26.1661	28.1766	25.697	24.596	26.4949	27.852	25.5958	26.7524	26.9243	25.386	26.0332	28.62
P20645;F5GX30;F5GXE0;F5GXU0;F5H883;H0YF90;H0YGE9;H0YGT2	M6PR	27.792	27.4893	26.0024	26.8964	26.2622	26.4879	27.1944	26.8814	26.7955	27.0618	27.2977	NA	NA	NA	NA	NA	NA	NA	NA	NA	NA	NA	NA
H3BPE1;H3BQK9;Q9UPN3;H0Y390;E9PNZ4;E9PLY5;E9PLY0;H0Y4F5;H0Y314;H0Y6T5;A0A0A6YYJ5;H0Y7I1	MACF1	NA	NA	NA	NA	NA	NA	NA	NA	NA	NA	NA	25.4468	25.3463	25.4513	25.987	25.751	24.7736	25.5453	25.5726	25.5743	25.8852	25.6386	23.9283
Q8WXG6;A0A0A0MRB5;C9JLZ9;C9K0L0;C9JM97;F8W8U2;C9J6B0;A0A0U1RR25	MADD	25.6269	26.5971	24.0936	25.9999	26.1659	25.8804	26.1271	25.7158	25.3094	25.4617	26.5814	NA	NA	NA	NA	NA	NA	NA	NA	NA	NA	NA	NA
P20916;M0QZU4;M0R3B9	MAG	NA	NA	NA	NA	NA	NA	NA	NA	NA	NA	NA	27.319	26.7415	27.0895	26.9862	27.7428	27.0098	26.72	26.1447	26.9663	24.9525	27.1304	27.5965
Q9NTJ4;A0A0C4DGU9;H3BRI3;B4DH23;H3BSE5;H3BQH9;H3BRV3;H3BQJ2;H3BMJ3;H3BUW3	MAN2C1	25.9385	26.5421	27.3781	26.7722	26.5916	26.5677	26.3344	26.6758	26.9107	26.6056	26.269	NA	NA	NA	NA	NA	NA	NA	NA	NA	NA	NA	NA
P21397	MAOA	27.7546	27.6133	26.8095	28.0718	27.2173	26.6465	27.3335	27.219	27.0624	27.7905	27.0128	28.427	28.2861	28.5902	28.5338	28.3485	28.2402	28.4775	28.5869	28.188	28.7023	28.4047	28.014
P27338	MAOB	28.6824	28.9261	28.1633	28.6574	27.8645	27.192	27.7534	27.8358	27.8684	28.9007	28.1626	29.4654	29.3322	29.3899	29.306	29.4012	28.9294	29.1229	29.3886	29.2213	29.2716	29.3553	29.1542
E9PGC8;P78559	MAP1A	29.24	30.2948	30.7209	29.5002	30.6034	30.9618	30.06	29.0926	29.7498	29.9715	30.7099	27.84	26.7344	26.8798	27.051	27.2139	26.823	27.1098	26.7623	27.0531	26.9109	27.1219	26.1676
P46821;D6RA32;D6RA40;D6RGJ3;D6RCL2	MAP1B	30.2836	31.5515	31.6065	30.7286	32.2869	32.2161	31.3546	30.4407	30.8349	31.1836	31.759	NA	25.6009	25.1814	25.5355	24.8	24.818	24.8881	26.1063	23.8784	26.1194	24.4608	23.2467
Q66K74;M0QZ50;M0QXQ9;M0R1J2;M0QY41;M0QXE8;M0R1M7	MAP1S	NA	NA	NA	NA	NA	NA	NA	NA	NA	NA	NA	26.9123	27.3819	26.9631	26.645	27.2424	27.1893	26.9088	27.2781	27.128	26.8635	27.4697	27.5526
P11137;E7EV03	MAP2	26.0302	26.5948	26.2569	26.4422	27.1089	27.1634	26.8054	26.1582	26.5855	26.2167	26.4718	30.1499	30.1331	30.1615	29.8864	30.3078	30.3201	30.1936	29.6688	29.9982	29.8522	30.2273	30.628
Q02750;H3BRW9	MAP2K1	NA	NA	NA	NA	NA	NA	NA	NA	NA	NA	NA	27.9559	27.6469	23.6058	25.8679	24.0585	28.2314	25.7526	26.1731	26.9248	27.161	24.7529	28.1768
E7EVA0;P27816;A0A0J9YVV8;A0A0J9YW37;H7C456;H7C4C5;B5MEG9	MAP4	NA	NA	NA	NA	NA	NA	NA	NA	NA	NA	NA	27.725	29.0328	27.0486	25.9489	27.0548	29.413	27.9676	27.6349	28.5719	27.4616	27.5987	30.0634
Q96JE9	MAP6	NA	NA	NA	NA	NA	NA	NA	NA	NA	NA	NA	32.7536	32.3896	32.5438	32.6743	32.7055	31.8792	32.4438	32.4749	32.6796	32.585	32.5646	32.1182
Q9H9H5;C9JPF8;A0A1W2PP11;H7BZQ6	MAP6D1	NA	NA	NA	NA	NA	NA	NA	NA	NA	NA	NA	25.9987	26.514	26.2397	26.1063	26.2299	26.1762	25.9377	26.8151	26.3696	25.988	26.3738	26.1989
P28482	MAPK1	27.1831	26.9599	27.4024	27.005	26.8066	26.9977	26.736	26.9326	27.0223	27.1014	27.2774	30.5841	29.8897	31.0964	29.9669	30.3706	30.1141	30.2498	28.9819	30.6358	28.9738	30.7848	31.4598
Q8NDC0	MAPK1IP1L	NA	NA	NA	NA	NA	NA	NA	NA	NA	NA	24.9905	NA	NA	NA	NA	NA	NA	NA	NA	NA	NA	NA	NA
P27361;E9PQW4;E9PJF0;E9PBK7;B3KR49;H0YEX6;E9PRH7;H0YDH9;K7ELV1;K7EN18;P31152;Q16659	MAPK3	NA	NA	NA	NA	NA	NA	NA	NA	NA	NA	NA	29.2304	28.9541	29.1114	28.7806	28.8904	28.9584	29.1929	29.2685	28.9765	29.4037	29.109	28.4767
Q15691	MAPRE1	NA	NA	NA	NA	NA	NA	NA	NA	NA	NA	NA	32.2348	32.0184	32.0582	31.8604	31.836	31.947	32.4275	32.275	31.5439	32.0028	31.537	30.9696
Q15555	MAPRE2	26.7177	27.4593	25.4769	27.0629	27.565	26.9726	27.7297	27.3293	26.8559	26.731	26.9053	26.557	26.4923	26.7279	26.404	26.2281	26.3247	26.7626	26.6004	26.3821	26.6217	26.7153	26.2088
Q9UPY8;C9JB30	MAPRE3	NA	NA	NA	NA	NA	NA	NA	NA	NA	NA	NA	29.1741	28.8231	28.203	28.2184	27.2757	29.3555	29.153	29.3256	28.7653	29.2138	28.6617	28.3055
A0A0G2JQJ7;A0A0G2JPD5;A0A0G2JS76;A0A0G2JMX7;P10636;I3L2Z2	MAPT	26.7435	26.0246	27.1993	26.3174	26.5202	27.3308	26.1819	25.975	26.6582	26.6016	25.9754	NA	24.6937	NA	NA	NA	25.5316	24.9377	24.3997	24.1144	NA	NA	26.1207
P29966	MARCKS	27.4835	26.4058	27.6584	25.9097	26.8126	27.2562	26.6544	26.1175	26.5363	26.9391	27.4717	27.6124	27.5234	27.3393	27.1917	27.4776	27.4395	27.0502	27.2291	27.3295	27.3184	27.2117	28.1814
P56192;H0YHV5;H0YIC2;F8VS26;F8W0M7;F8W0S4;F8VZZ9;F5H2V6;H0YIP0	MARS	24.7408	25.3791	23.9267	25.023	25.2119	24.736	25.5089	25.0026	24.5324	24.9207	25.1461	NA	NA	NA	NA	NA	NA	NA	NA	NA	NA	NA	NA
P31153;Q00266	MAT2A	26.6184	26.7066	27.7727	27.4048	27.1834	27.0514	26.6763	26.8088	27.0266	27.0574	27.0125	24.3736	26.2704	NA	22.8478	25.2234	28.0646	24.4843	25.6193	24.1539	NA	NA	27.8475
Q9NZL9;E5RJR3;H7C0X7	MAT2B	NA	NA	NA	NA	NA	NA	NA	NA	NA	NA	NA	27.5357	28.5293	26.7789	26.7098	27.2877	28.8498	27.7547	27.547	27.8156	27.6421	26.8671	29.0321
B3KM87;A0A0R4J2E8;A8MXP9;P43243;D6REM6;H0Y8T4;D6RBK5;D6RBI2;D6RE02;D6RIA2;Q68E03;D6R991;D6RAM9;D6RAY2	MATR3	27.0365	28.7494	26.3774	28.1424	28.4304	28.1746	27.7628	27.0086	27.3784	27.4615	28.1612	29.3084	29.1637	29.3363	29.0023	29.7504	29.8728	29.3005	28.5569	29.2887	28.9169	29.6174	30.2993
Q68D91	MBLAC2	27.2901	27.0065	25.7437	27.6191	27.4041	26.9759	27.5466	27.3939	27.0557	26.8373	27.0697	NA	NA	NA	NA	NA	NA	NA	NA	NA	NA	NA	NA
J3QL64;A8MZH3;P02686;E9PJ72;E9PMR5;H0YF02;H0YEA2;J3QKL5;J3QQK6;J3KT34;F5H7N4;F8WEU6;E9PNZ1;E9PKX9;C9J6H1;E9PLU9;E9PLQ9;E9PSE2;E9PQE7;J3KS94;J3KT01	MBP	30.4471	29.7545	30.3937	30.3155	30.6202	30.8923	30.0756	29.9886	30.2364	30.226	29.8428	27.185	24.2099	25.4719	25.0869	24.2033	25.2783	NA	24.2685	NA	NA	25.3087	24.2644
P43121	MCAM	28.0849	27.6356	27.9241	27.9382	27.7829	27.9363	28.0475	28.593	28.0419	28.1565	26.5933	NA	NA	NA	NA	NA	NA	NA	NA	NA	NA	NA	NA
P40925;B9A041;B8ZZ51;C9JF79;C9JRL4;C9JLV6;C9IZI0;F8WFC2	MDH1	30.4919	29.4234	30.8814	29.9418	30.255	30.2679	30.0708	29.8937	30.4018	30.2301	29.9326	29.0257	29.095	29.4509	29.3183	29.385	28.9119	28.8973	29.3418	28.7233	28.861	29.4649	29.5436
P40926;G3XAL0	MDH2	28.2231	27.579	28.8872	28.5324	28.8128	28.5544	27.9879	28.3822	29.0725	28.049	27.755	30.0446	30.0441	30.3964	30.5541	30.4627	30.0637	30.2822	30.2213	30.1703	30.4174	30.4607	30.0208
P48163	ME1	26.5538	26.4811	27.5897	27.2946	27.3851	26.9385	25.6934	27.0115	26.9651	26.8919	26.5192	27.6802	27.66	27.7124	27.6239	27.9803	27.9946	27.7449	27.6396	27.6418	27.77	27.4958	27.6988
A0A1W2PQT3;A0A1W2PPH1;A0A1W2PQH3;A0A1W2PQY8;P23368;A0A1W2PQ37;A0A1W2PQF8;A0A1W2PR68;A0A1W2PRS2;A0A1W2PRY9;A0A1W2PQH4;A0A1W2PPY2;A0A1W2PRH1	ME2	24.1154	25.2576	25.7659	25.7872	25.1999	25.2524	25.3175	24.5842	24.9898	25.501	24.3236	28.8667	28.9659	28.5892	27.8804	28.5854	29.6282	28.4857	28.4928	29.2206	27.9087	29.4717	30.6745
E9PMB9;Q16798;E9PNN2;Q6TCH8	ME3	24.49	24.6086	25.8604	25.805	25.7539	25.1361	24.592	25.4001	25.7883	24.9362	24.3874	27.1918	27.2421	27.519	27.3683	27.2233	26.9384	27.221	27.166	27.3307	27.483	27.6557	26.9711
Q9H8H3;F8VQX6;H0YI09	METTL7A	29.562	29.5951	29.087	29.2417	28.9942	28.7796	29.0102	29.1708	28.9169	29.5589	29.2887	NA	NA	NA	NA	NA	NA	NA	NA	NA	NA	NA	NA
Q08431;F5GZN3;A0A087WUV5	MFGE8	28.5888	27.6155	28.821	27.0867	27.1674	27.6365	27.9688	28.8682	28.646	27.7644	28.5113	NA	NA	NA	NA	NA	NA	NA	NA	NA	NA	NA	NA
P14174	MIF	NA	NA	NA	NA	NA	NA	NA	NA	NA	NA	NA	28.739	28.6979	28.7893	29.2421	29.0901	28.6173	28.9279	28.9011	28.703	28.8863	28.7094	28.3863
Q15049;A6PVC3	MLC1	26.5851	26.3614	26.5324	26.0477	26.3712	26.0425	25.655	26.067	25.9492	26.4322	26.5279	NA	NA	NA	NA	NA	NA	NA	NA	NA	NA	NA	NA
P41218;H0Y6P3	MNDA	NA	24.9077	23.2172	24.7404	24.6901	25.0214	25.0626	22.359	23.5387	24.7621	24.0305	NA	NA	NA	NA	NA	NA	NA	NA	NA	NA	NA	NA
C9JTE0;Q16653;A0A0G2JHM8;A0A140T9L1;A0A0G2JJE4;A0A0G2JI49;A0A0G2JIU9;A0A0G2JHA9;A0A0G2JKI0;Q5SSB8;A0A0G2JIQ0;H0Y8A0;A0A0G2JHB7;A0A1W2PQ17;E9PG44	MOG	28.9601	27.999	28.4021	28.7514	28.4912	28.9662	28.7495	29.5016	28.386	28.5967	28.5207	27.6316	27.4163	26.6301	26.7475	27.2419	27.6104	27.5075	26.7831	27.2662	27.4528	27.0924	27.14
P34949;H3BPB8;F5GX71;H3BMZ9;H3BPP3;H3BUZ9;H3BP57;H3BT48;H3BPM5;H3BQX0;H3BNY8;H3BU66;H3BPU7;H3BN01;H3BT46;H3BUG1;B4DYB8	MPI	NA	NA	NA	NA	NA	NA	NA	NA	NA	NA	NA	28.4256	28.5073	28.0314	28.3792	28.7816	28.8677	28.6105	28.4337	28.7073	28.5683	27.9379	28.3169
P05164;J3QSF7;P11678	MPO	24.371	25.8694	27.7603	26.0797	25.9477	26.2417	27.1278	22.6663	25.781	26.5838	24.5203	NA	NA	NA	NA	NA	NA	NA	NA	NA	NA	NA	NA
Q00013;C9J9J4;A8MTH1;C9JB34	MPP1	24.484	25.8599	26.5726	24.9665	26.3687	25.1133	25.4554	24.9243	25.4838	25.8097	25.0308	28.9296	28.6161	28.7264	28.896	28.6757	28.7886	28.5117	28.7339	28.838	28.7124	29.1192	29.0637
B4DZ84;D3DX48;A0A0A0MRU0;A0A0D9SFF8;D3DX49;A0A0C4DH75;Q14168;E5RI47;E5RK50;E5RJK0;E5RK44;E5RI32;E5RIU3;A0A087WVY2;A0A087X0C7	MPP2	NA	NA	NA	NA	NA	NA	NA	NA	NA	NA	NA	27.8246	27.8578	28.0777	28.1692	28.0094	27.8472	27.7398	28.2985	27.9592	28.2413	27.9293	27.6967
P25325;B1AH49	MPST	NA	NA	NA	NA	NA	NA	NA	NA	NA	NA	NA	30.676	30.308	30.7633	31.0128	30.6506	30.2284	30.5244	30.4175	30.5632	30.5928	30.6642	30.1874
P22897	MRC1	31.0632	28.4521	30.9118	28.3407	28.8865	28.6903	29.4893	28.818	30.061	29.6048	30.1406	NA	NA	NA	NA	NA	NA	NA	NA	NA	NA	NA	NA
Q9UBG0;E7EME3;J3QQZ6	MRC2	28.4752	26.5841	27.6319	25.5237	26.468	26.8879	26.05	24.849	28.372	26.6008	27.1131	NA	NA	NA	NA	NA	NA	NA	NA	NA	NA	NA	NA
Q96AM1	MRGPRF	26.9773	25.9809	27.4142	25.6711	25.4379	26.4436	25.8565	25.6154	26.1066	26.7294	25.9643	NA	NA	NA	NA	NA	NA	NA	NA	NA	NA	NA	NA
P26038;E9PNP4	MSN	32.6201	33.3628	33.8261	32.6262	32.5232	33.0402	32.3302	32.1276	32.8654	33.0575	33.3026	28.4968	28.2319	27.9283	28.162	28.3556	28.7028	27.946	27.9953	28.0881	28.1341	28.1022	29.0754
Q9Y6C9;E9PIE4	MTCH2	NA	NA	NA	NA	NA	NA	NA	NA	NA	NA	NA	28.2019	28.5498	27.3417	27.1317	28.0416	29.1418	28.3389	27.874	28.1042	28.5063	27.7419	29.3742
P00403	MT-CO2	NA	NA	NA	NA	NA	NA	NA	NA	NA	NA	NA	29.9449	30.8627	29.8226	29.6566	30.124	31.6303	30.4067	30.2936	30.2601	30.5565	30.4047	32.3468
P11586;F5H2F4;V9GYY3	MTHFD1	NA	NA	NA	NA	NA	NA	NA	NA	NA	NA	NA	27.7039	27.6851	27.8283	27.4427	27.4479	26.914	27.638	27.6856	27.5078	27.4192	27.6378	27.0451
P58546;C9JL85	MTPN	26.7107	26.2824	26.9556	26.2846	26.4408	26.7552	26.3818	26.2085	26.7141	26.4755	26.521	30.6176	30.0456	30.3095	30.2218	30.4532	29.9435	30.2438	29.892	30.2	30.1287	30.3351	30.1337
P53602;H3BP35;H3BQ47;H3BRZ1;H3BVC4	MVD	NA	NA	NA	NA	NA	NA	NA	NA	NA	NA	NA	30.4204	28.9202	29.6786	29.7975	29.7196	29.055	29.5593	29.3374	29.217	29.7337	29.6414	28.6894
Q14764;H3BQK6;H3BRL2;H3BUK7;H3BNF6;H3BP76;H3BPZ2;H3BNF2;H3BUP3;I3L155;H3BQE7	MVP	29.5022	29.4165	29.4811	28.6048	29.5559	30.824	29.7678	30.497	29.7711	29.2145	29.7178	NA	NA	NA	NA	NA	NA	NA	NA	NA	NA	NA	NA
P35580;E7ERA5	MYH10	30.3431	30.7518	29.8528	30.7604	30.6219	30.5357	30.6476	30.903	30.4463	30.3871	30.662	25.7789	25.6345	25.6959	26.5397	25.9338	25.1079	25.6845	25.684	25.5353	25.8885	25.9631	24.8107
P35749	MYH11	27.3871	27.4389	27.0913	27.852	27.4006	27.5392	27.8615	28.6654	27.6363	27.5832	26.8826	NA	NA	NA	NA	NA	NA	NA	NA	NA	NA	NA	NA
Q7Z406;A0A0C4DFM8;A1L2Z2	MYH14	28.2842	29.3682	27.1113	28.803	28.0556	27.9065	28.4144	28.9029	28.2344	28.4434	28.0062	NA	NA	NA	NA	NA	NA	NA	NA	NA	NA	NA	NA
P35579;Q5BKV1;B1AH99;A0A087X0T3;P13535;Q9Y623;P12882;Q9UKX2;A7E2Y1	MYH9	32.3978	32.7009	32.6193	32.6036	32.2031	32.4468	32.417	32.6616	32.6218	32.5832	32.2059	28.7754	28.142	28.6601	28.7852	28.5373	28.0537	28.6627	28.4244	28.3377	28.7373	28.4183	27.9691
J3QRS3;P19105;O14950;J3KTJ1	MYL12A;MYL12B	30.2193	30.4272	29.9896	29.8977	29.8808	30.2572	29.7444	30.2177	30.3606	30.109	29.7449	28.0807	28.115	28.1891	28.1948	28.2204	27.8027	28.2118	28.0782	28.3541	27.7629	28.6015	28.3033
P60660;F8W1R7;G3V1V0;J3KND3;G3V1Y7	MYL6	30.328	30.6442	30.3988	30.6081	30.2203	30.4722	30.2979	30.9006	30.8696	30.3368	30.1007	28.5616	28.0686	28.252	28.3577	28.3674	28.1299	28.632	28.1975	28.2821	28.4924	28.0182	27.6825
P14649;F8W1I5	MYL6B	26.3502	26.9298	26.0647	26.6309	26.6308	26.585	26.1542	26.9269	26.3914	26.6932	25.9419	NA	NA	NA	NA	NA	NA	NA	NA	NA	NA	NA	NA
P24844	MYL9	26.2571	26.6394	26.8389	27.3974	26.0875	26.6818	26.8681	27.7598	27.2403	26.7784	25.668	NA	NA	NA	NA	NA	NA	NA	NA	NA	NA	NA	NA
Q15746;D6R9C2	MYLK	NA	NA	NA	NA	NA	NA	NA	NA	NA	NA	NA	28.1873	29.4389	28.1256	27.9931	28.581	29.5587	28.7955	28.5596	28.8178	28.9676	28.3991	29.784
A0A0D9SFK2;Q92614;H0YEV9;A0A1B0GWJ6	MYO18A	NA	NA	NA	NA	NA	NA	NA	NA	NA	NA	NA	29.3284	29.0137	29.1482	29.0678	28.9143	28.808	29.296	29.1708	29.1824	29.3574	29.001	28.5082
F5H6E2;O00159;I3L204;I3L4D4;I3L501;I3L3Y6;I3L168;I3L3F5	MYO1C	28.6939	28.4196	28.0655	27.6447	27.8572	27.4618	28.3804	28.3137	28.3605	28.3834	28.0979	NA	NA	NA	NA	NA	NA	NA	NA	NA	NA	NA	NA
J3QRN6;O94832;K7EIG7;J3KRL0;J3QRR2	MYO1D	24.8159	25.1417	23.847	24.8518	25.114	24.8202	24.9065	25.3173	24.9241	24.4778	24.8936	NA	NA	NA	NA	NA	NA	NA	NA	NA	NA	NA	NA
F8WE88;Q9Y4I1;A0A087WY00;G3V394;F8W6H6;E7ERV5;Q9UES5;O95317;H0YMK3;G3V3C9;H0YM96;H0YM93;Q9ULV0	MYO5A	29.3941	30.1568	26.8062	29.8394	29.6775	28.9104	29.8519	29.8263	28.8245	29.071	29.5558	26.3479	26.4065	26.6203	26.7109	26.7379	26.2342	26.7594	26.352	26.4292	26.7214	26.1609	25.7288
A0A0A0MRM8;A0A0D9SGC1;E7EW20;Q9UM54	MYO6	26.9174	28.0127	26.2724	28.3218	27.2817	26.9904	27.6528	28.0177	27.0249	27.463	27.2464	NA	NA	NA	NA	NA	NA	NA	NA	NA	NA	NA	NA
Q9NZM1;H0YD14	MYOF	29.9884	29.4137	30.3327	29.0474	28.4054	28.438	29.5215	29.0781	29.9007	29.5902	29.6513	NA	NA	NA	NA	NA	NA	NA	NA	NA	NA	NA	NA
F8W1N5;F8VZJ2;F8VNW4;F8W0W4;H0YHX9;Q13765;E9PAV3;F8VZ58;Q9BZK3	NACA	27.7741	28.3131	28.2951	27.8811	27.9251	27.8383	27.9143	28.0048	27.9476	28.1793	28.1229	29.0958	29.462	29.4333	29.4865	29.3528	28.9466	29.54	29.5199	29.2702	29.4068	29.3474	29.1698
Q13564;H3BMR3;J3QRA5;J3KRK3;J3QLH4;J3KTE3;H3BSS8;H3BQW6	NAE1	NA	NA	NA	NA	NA	NA	NA	NA	NA	NA	NA	27.7908	27.6569	27.6896	27.7588	27.6823	27.6923	27.5359	27.7275	28.1171	28.1392	27.8517	27.4537
Q9UJ70;H7C3G9;C9JEV6;H7C286;H7C1L7;H0YEB7;H0YE82;E9PPU6;H0YF44;H0YC94	NAGK	NA	NA	NA	NA	NA	NA	NA	NA	NA	NA	NA	27.979	27.0417	28.1188	27.8592	27.6042	26.9594	27.337	26.7977	27.6959	27.4992	27.8499	27.2383
P43490;A0A0C4DFS8;C9JG65	NAMPT	25.4786	25.9986	25.712	25.5849	25.4741	25.1551	25.6363	25.2579	25.5626	25.3924	26.601	29.2978	29.4523	29.6029	29.5135	29.5096	29.1136	29.2463	29.5604	28.9835	29.1046	29.3184	29.4308
Q9NR45;Q5TBR1;Q5TBR0	NANS	NA	NA	NA	NA	NA	NA	NA	NA	NA	NA	NA	25.939	25.9558	26.1274	26.3665	25.9195	26.1207	25.9092	25.6555	25.6345	26.5116	26.0539	26.412
F8VY35;F8VV59;F5H4R6;H0YIV4;P55209;B7Z9C2;F8W0J6;F8W118;H0YH88;H0YHC3;F8VUX1;F8W020;F8VRJ2;F8VXI6;F8VVB5;B7Z4K9	NAP1L1	28.2871	28.1025	27.2441	27.554	27.5562	27.5898	27.4292	28.8213	27.909	27.8281	27.8934	NA	26.5105	25.0523	NA	25.6615	27.1047	25.2533	25.7231	26.5463	NA	26.7797	28.379
Q99733;C9JZI7;A8MXH2;C9J6D1;E9PNW0;E9PJJ2;E9PS34;E9PNJ7;E9PKT8;H0YCI4;E9PP22;E9PKI2;C9J1B1	NAP1L4	28.8297	28.5804	28.198	28.0731	28.217	28.283	27.8783	28.9754	28.7348	28.3333	28.4723	27.0341	27.3121	27.4549	26.594	27.5788	26.8813	26.7576	27.332	27.6953	26.7978	26.4837	25.9431
P54920;M0R0Y2;M0R2M1;M0R058;M0R0I4;M0R213;M0R027;M0QZM9;M0QZN5;M0R031	NAPA	28.7981	28.3701	28.3331	28.3958	28.3765	28.6241	28.5125	28.35	28.3692	28.4266	28.6748	26.5492	26.533	26.6875	26.8499	26.5576	26.4495	26.5788	26.9577	26.6968	26.8711	26.8117	26.1481
Q9H115;A0A087WZQ7	NAPB	28.3713	27.8411	27.5095	28.0693	28.2357	28.2995	28.1692	27.8212	27.864	28.0015	27.9103	28.8953	29.4722	28.9988	28.7064	29.0003	28.4001	28.5762	29.5945	28.621	27.613	29.0402	29.1778
Q99747;J3KTJ6;J3QS28;J3QKW4	NAPG	27.5108	27.2536	27.4824	27.5076	27.6717	27.6737	27.3761	27.1829	27.2768	27.4476	27.3491	25.3735	24.3881	24.9831	24.8333	25.1493	24.2207	25.0424	24.3095	25.035	24.372	24.5826	24.1165
O43776;K7EQ35;K7EIU7;K7EJ19;K7EMQ6;K7EPK2	NARS	NA	NA	NA	NA	NA	NA	NA	NA	NA	NA	NA	30.4799	32.2948	29.7543	29.2192	30.1554	31.4028	30.8922	31.4955	31.2431	30.9563	30.1124	32.0981
P13591;A0A087WX77;A0A087WWD4;A0A087WTF6;A0A087WV75	NCAM1	32.4973	31.6684	31.9807	32.1648	31.7584	31.7154	31.9134	31.863	31.9414	32.067	32.0511	26.3883	26.6757	26.7881	26.8012	26.7503	26.464	26.3128	26.6368	26.7288	26.775	26.6623	26.3172
H9KV31;O15394	NCAM2	29.2227	28.4115	28.95	28.7895	28.6277	28.4596	28.6543	28.8416	28.7815	28.953	28.3414	25.391	25.5516	24.7246	25.0602	25.7541	25.1704	24.9321	25.0931	25.2889	24.2381	25.6788	25.8984
O14594;K7EKF8	NCAN	30.4857	30.7932	30.8735	30.7702	31.5559	30.2311	30.9546	31.689	31.1857	30.6961	30.4346	33.1216	33.1966	33.2315	33.1695	33.2146	33.0368	33.2615	33.2541	33.1469	33.3524	33.1725	32.7638
Q9UBB6;H7C2R2	NCDN	28.716	28.5961	28.1587	28.1648	27.8506	28.3019	28.0757	28.2079	28.2649	28.5271	28.2903	30.0259	29.5295	29.5486	29.6065	29.323	29.1653	29.0949	29.7062	29.65	29.5055	29.4816	29.2057
Q9Y2A7;F8W050	NCKAP1	29.1724	29.3989	29.8828	29.3575	29.0295	29.1648	29.0772	29.0898	29.1985	29.4475	29.7863	28.0818	27.8159	27.8534	27.5791	27.5733	27.5036	27.868	27.6972	27.8662	28.0411	27.8916	27.6444
P19338;H7BY16	NCL	28.0827	32.3245	29.593	31.3696	32.1329	32.5274	31.6905	28.6839	29.3934	30.4655	30.8936	31.7049	31.2432	31.6371	31.5325	31.4973	31.1949	31.2516	31.2528	31.5579	31.4359	31.6718	31.4961
Q92597;E5RIR1;E5RGM5;E5RIM2;E5RI76;E7ESM1;E5RIV1;E5RJ98;E5RJY1;E5RH82;E5RK17;E5RG99	NDRG1	28.5144	27.2774	28.4724	27.6549	27.3698	28.1314	27.4728	27.252	27.7695	27.9214	28.0175	NA	NA	NA	NA	NA	NA	NA	NA	NA	NA	NA	NA
Q9UN36;G3V2I9;G3V5S0;G3V383;G3V5P9;G3V2S0;G3V552;G3V3P6;G3V4T9;G3V2T2;G3V3P1;G3V3D5;G3V358;G3V5B5;G3V2A6;G3V3L1;G3V4X3	NDRG2	29.9259	29.513	30.5226	29.3668	29.6137	30.0732	29.496	29.0206	29.5527	29.8293	30.2391	28.6332	28.6896	28.7853	28.4153	28.8236	28.383	28.6096	28.7738	28.6026	28.3921	28.3795	28.2153
Q9UGV2;Q5TH30;F8WBF9;Q5TH29	NDRG3	26.0498	26.3024	25.9351	26.4209	26.64	26.7225	26.2806	26.537	26.2344	26.0811	26.2822	NA	NA	NA	NA	NA	NA	NA	NA	NA	NA	NA	NA
Q9ULP0	NDRG4	25.7092	26.1056	25.7812	25.9519	25.9942	26.4258	25.8195	26.6081	26.2058	25.6806	26.0912	24.9778	28.2515	NA	NA	25.687	29.0007	25.6048	26.3724	26.6626	NA	NA	30.1632
A0A087WXC5;E7ESZ7;O95299;Q8N1B9;C9J6X0;H7C2W5;H7C1Y7;H7C2X4	NDUFA10	NA	NA	NA	NA	NA	NA	NA	NA	NA	NA	NA	26.8891	26.5678	26.6812	26.0486	27.0574	26.2161	25.5015	26.5153	26.6335	25.6451	26.8031	26.4513
Q9P0J0;B4DEZ3;K7EJE1;E7ENQ6;U3KQP3	NDUFA13	NA	NA	NA	NA	NA	NA	NA	NA	NA	NA	NA	30.637	30.9165	31.0004	30.8945	30.9722	30.7693	30.8618	31.1474	31.0232	31.2448	31.3034	30.899
Q16718;A0A087X1G1;H7BYD0;F8WAS3;A0A087WXR5;C9IZN5	NDUFA5	25.2188	25.3933	25.2165	25.4711	25.3441	24.8226	25.2848	25.6797	25.9663	25.1535	24.9318	28.3036	28.4884	28.1742	28.8126	28.3809	28.4435	28.4614	28.1012	28.2601	28.6206	28.1415	28.0128
P51970	NDUFA8	NA	NA	NA	NA	NA	NA	NA	NA	NA	NA	NA	NA	24.0362	NA	NA	24.841	24.9115	NA	24.5786	NA	NA	23.8128	24.5878
Q16795;F5H0J3;H3BRM9;F5GY40	NDUFA9	NA	NA	NA	NA	NA	NA	NA	NA	NA	NA	NA	27.0165	27.0356	26.8637	26.3094	27.1784	27.1704	27.4249	27.1176	27.3763	27.028	27.335	26.7063
H3BPJ9;O96000;H3BV16	NDUFB10	NA	NA	NA	NA	NA	NA	NA	NA	NA	NA	NA	28.8773	28.2533	28.2727	27.9909	28.2208	27.6535	28.2392	28.7016	28.2344	27.782	28.4805	27.9212
E9PH64;Q9Y6M9;E7EWZ0;E9PF49	NDUFB9	NA	NA	NA	NA	NA	NA	NA	NA	NA	NA	NA	30.3393	29.8949	29.9546	29.7106	29.9652	29.782	30.4079	29.9122	30.0312	30.0502	30.0959	29.594
P28331;B4DJ81;C9JPQ5;F8WDL5	NDUFS1	26.4896	26.8198	26.4325	26.9188	26.9034	26.3797	26.8156	27.0798	27.3257	26.5281	26.1448	28.4733	26.3473	28.3039	27.8348	27.3302	28.3441	27.6969	27.2164	26.9166	27.7361	26.7474	27.1247
O75306	NDUFS2	NA	NA	NA	NA	NA	NA	NA	NA	NA	NA	NA	28.5104	28.4675	28.6312	28.5194	28.5426	28.3237	28.6154	28.4664	28.5443	28.719	28.6536	28.2797
O75489;E9PS48;E9PKL8;G3V194	NDUFS3	NA	NA	NA	NA	NA	NA	NA	NA	NA	NA	NA	26.1128	26.6452	26.2409	25.887	25.6516	26.4936	25.98	26.6328	26.2929	26.0375	26.6327	26.7699
O75380;D6RBT3	NDUFS6	NA	NA	NA	NA	NA	NA	NA	NA	NA	NA	NA	27.4593	27.369	27.4478	27.349	27.5415	26.6905	27.3324	27.3843	27.4645	27.0558	27.3918	26.8745
A0A087WXF6;A0A087WTI3;O75251;F5H5N1;F5GXJ1	NDUFS7	NA	NA	NA	NA	NA	NA	NA	NA	NA	NA	NA	27.3514	27.7822	28.255	28.2998	28.2267	28.155	27.9846	28.4153	26.8446	27.6015	28.1441	27.3875
G3V0I5;P49821;B4DE93;E9PQP1;E9PMX3;H0YE81;E9PLC6;E9PPR0;E9PJL9;E9PPS5;E9PPD6;H0YD04	NDUFV1	NA	NA	NA	NA	NA	NA	NA	NA	NA	NA	NA	27.7416	25.5996	26.6654	26.2595	26.2969	26.2818	25.6152	25.6932	25.6145	NA	25.6716	NA
E7EPT4;P19404	NDUFV2	NA	NA	NA	NA	NA	NA	NA	NA	NA	NA	NA	29.0769	29.37	29.3122	29.2151	29.2387	29.219	29.1712	29.2555	29.3096	28.7942	29.3988	29.7597
P56181	NDUFV3	NA	NA	NA	NA	NA	NA	NA	NA	NA	NA	NA	25.6992	26.0891	NA	NA	25.896	26.6589	25.7904	26.2288	24.9169	NA	NA	27.255
Q8N987	NECAB1	NA	NA	NA	NA	NA	NA	NA	NA	NA	NA	NA	26.1707	26.1998	26.4924	26.4796	26.5394	25.8638	26.0782	26.3722	26.3774	25.9394	26.6792	26.0268
F5GYH1;A0A1W2PRM0;A0A1W2PRL5;A0A1W2PR09;Q8NC96;A0A1W2PNT6;F5H2U7;A0A1W2PRW5;A0A1W2PR27;A0A1W2PPF5;A0A1W2PRQ7;F6SKB8;D6RB24;Q9NVZ3	NECAP1	NA	NA	NA	NA	NA	NA	NA	NA	NA	NA	NA	25.3163	24.7938	25.205	25.3656	24.9591	25.3505	25.0841	24.8812	25.0133	24.9221	25.3088	25.0289
Q15843	NEDD8	NA	NA	NA	NA	NA	NA	NA	NA	NA	NA	NA	31.1546	30.7299	29.946	30.0873	30.4003	30.7599	31.0211	30.5507	30.6473	30.8292	30.4836	30.3716
P12036	NEFH	23.9312	24.6452	23.6679	24.0439	25.9282	24.9398	25.3453	25.1751	24.1503	24.4089	24.1462	25.9769	26.4364	26.7012	26.8519	26.5483	25.494	26.2579	26.358	26.4606	26.4299	26.5687	25.9013
P07196;A0A0S2Z436;A0A087X0W2	NEFL	27.6561	28.691	27.2051	28.0647	29.5465	28.4925	29.1091	29.3042	27.5905	28.3422	28.0423	27.0648	27.2144	27.0891	27.3606	27.1832	26.7865	27.0642	27.4179	27.1131	27.3413	27.2541	26.8228
E7ESP9;P07197;E7EMV2	NEFM	28.1704	29.0263	28.0226	28.6586	29.877	29.1172	29.4754	29.6975	28.294	28.7888	28.4929	27.7831	27.7321	27.4826	27.3396	27.3056	27.8656	27.0302	27.4988	27.3774	27.6944	27.5993	27.0628
Q7Z3B1	NEGR1	29.644	29.093	28.7394	29.3665	29.2634	28.9849	29.2445	29.0473	29.1469	29.2235	29.3268	25.1418	24.3326	25.0715	25.1908	25.2146	24.2774	25.3325	24.9963	24.9797	25.6365	25.1877	23.6516
O94856;H7C073	NFASC	30.7674	30.0822	30.1376	30.3278	30.7108	30.6914	30.3222	29.9616	30.2754	30.287	30.5139	30.1785	28.6441	29.18	29.1483	29.0407	29.5208	29.2479	28.7225	28.6735	28.9997	28.4419	28.7176
P14543	NID1	27.976	28.1654	28.7457	28.4505	28.3367	28.3356	27.9421	28.8534	28.7567	28.1594	27.8128	NA	NA	NA	NA	NA	NA	NA	NA	NA	NA	NA	NA
Q14112;A0A087WZP6;H0YJV3	NID2	25.4757	25.3563	26.2757	25.7193	25.0484	25.6138	24.9054	26.3809	26.0394	25.5139	25.1467	NA	NA	NA	NA	NA	NA	NA	NA	NA	NA	NA	NA
Q9BPW8;H7C2U6;C9JDV8;F8WCR5	NIPSNAP1	27.5541	27.6569	27.7955	28.2436	28.4447	27.6015	27.7491	28.0289	27.9158	27.7227	27.9094	27.3284	27.1789	26.9231	26.2888	27.6394	27.0287	26.3097	27.5412	26.8897	25.9284	27.0194	27.8712
Q86X76	NIT1	NA	NA	NA	NA	NA	NA	NA	NA	NA	NA	NA	25.4789	26.0785	25.7091	25.8681	26.2804	26.3521	25.9343	26.4091	25.845	26.1186	25.6366	26.7913
Q9NQR4;H7C579;F8WF70	NIT2	NA	NA	NA	NA	NA	NA	NA	NA	NA	NA	NA	31.3606	31.0476	31.2872	31.2441	31.5561	30.7548	30.9495	31.2179	31.0476	30.5155	31.5606	31.0496
P15531	NME1	NA	NA	NA	NA	NA	NA	NA	NA	NA	NA	NA	33.1	32.8426	33.0445	33.3038	33.2971	32.643	32.9122	33.0488	33.0176	32.7095	33.2584	33.0396
Q32Q12;J3KPD9;P22392;E7ERL0;F6XY72;O60361	NME1-NME2;NME2;NME1	28.4373	28.2387	29.0156	28.626	28.756	28.7529	28.6847	28.6293	28.6994	28.5173	28.5251	24.78	26.4113	24.1128	NA	24.6383	27.1703	25.0458	25.6207	26.1851	24.5942	25.9671	28.0999
Q13423;E9PCX7;D6RAI5;D6RHU2;H0Y8P5;D6RCR6	NNT	26.4089	26.8925	26.7672	27.0005	26.6756	25.6023	26.6789	27.222	27.0043	26.7845	26.3159	23.3739	27.3956	22.6308	NA	22.524	28.2648	23.3694	24.5303	24.6192	NA	22.7526	28.8211
Q15233;C9IZL7;H7C367;C9JYS8	NONO	NA	NA	NA	NA	NA	NA	NA	NA	NA	NA	NA	29.1073	29.6946	28.566	28.0681	28.5223	30.1013	29.2518	29.0038	28.9085	28.9582	28.2839	30.4439
E9PLK3;P55786;A6NEC2;E9PP11;H0YDG0;H0YCQ5;E9PJY4;E9PJ74;E9PPD4;E9PRQ5;E9PI82;E9PJF9;E9PPZ2	NPEPPS	28.6961	28.0651	29.6107	28.5143	28.8999	28.8556	28.3854	28.5513	28.8605	28.7577	28.3469	25.9862	26.0843	26.199	25.7223	25.5818	25.8102	26.0407	26.1086	25.918	25.7361	26.2882	26.037
P06748;E5RI98	NPM1	25.517	26.0314	25.0925	26.4687	26.1526	26.2095	25.5516	26.615	26.0809	25.4477	25.6821	25.8042	23.5216	25.3771	24.1215	25.2563	23.792	23.9632	24.1375	23.4397	23.7117	24.3118	23.0294
Q15818;P47972	NPTX1	27.1648	27.4353	25.6878	27.2255	27.1073	27.3243	27.0114	27.079	27.0222	26.7371	27.2109	26.6748	26.6787	27.0191	27.1804	26.8771	26.5865	26.8571	26.9317	26.8723	27.1566	26.7982	26.4548
P16083;Q5TD07;Q5TD05;A2A2U4	NQO2	NA	NA	NA	NA	NA	NA	NA	NA	NA	NA	NA	29.0804	29.3174	29.2505	29.0021	29.0212	29.3812	29.3301	29.081	29.094	29.3872	29.0177	29.4723
Q92823;C9JYY6;F8W775;A0A087X2B3;C9JH43;C9JF43;C9JUR7;C9J8B6	NRCAM	30.0358	29.6454	30.076	29.5706	29.8815	29.9571	29.6055	29.075	29.8419	29.6827	30.17	28.1817	28.2418	28.182	28.2969	28.2602	28.2842	28.5214	28.4153	28.3578	27.43	28.4399	28.2244
A0A0D9SEP4;A0A1D5RMU6;E7ERL8;A0A0R4J2G7;Q9ULB1;F5GYC7;F8WB18;A0A0U1RRK7;A0A0D9SEM5;P58400;A0A0D9SF07;A0A0D9SF36;H0YJL2;A0A0U1RQP8;A0A0D9SFF4;A0A1B0GUQ1;P58401	NRXN1	26.3973	26.1646	25.8303	26.6067	26.788	26.3044	26.5201	26.5748	26.2002	26.3003	26.2237	NA	NA	NA	NA	NA	NA	NA	NA	NA	NA	NA	NA
A0A0U1RRJ0;A0A0U1RQC5;Q9Y4C0;A0A0A0MR89;A0A0C4DGK4;Q9HDB5;G3V4R9;G3V247	NRXN3	26.5243	26.2872	26.1881	26.8291	26.8527	26.7034	27.1443	26.8067	26.3879	26.5735	26.3732	NA	NA	NA	NA	NA	NA	NA	NA	NA	NA	NA	NA
Q15738;C9JDR0	NSDHL	25.016	24.4388	24.093	24.7366	24.4278	24.2704	24.6451	24.7371	24.0648	24.7279	24.855	NA	NA	NA	NA	NA	NA	NA	NA	NA	NA	NA	NA
I3L0N3;P46459;I3L0L3;K7EQD6;I3L2G1;I3L338;I3L4Q9	NSF	30.0234	30.0674	28.0124	29.8594	30.0559	29.0611	30.47	29.9859	29.4664	29.5429	30.0685	27.7239	27.6242	28.0739	28.4185	28.14	27.4192	28.0114	27.8046	27.6168	28.1852	28.3536	27.3645
Q9UNZ2;F2Z2K0	NSFL1C	NA	NA	NA	NA	NA	NA	NA	NA	NA	NA	NA	31.165	30.9296	31.3569	31.5783	31.3598	30.1692	31.0957	31.1661	31.1787	31.2	31.5578	31.2223
Q5TFE4;Q5QPD0;H0YDA5	NT5DC1	NA	NA	NA	NA	NA	NA	NA	NA	NA	NA	NA	29.1315	29.1341	28.9187	28.622	29.087	29.2042	29.212	29.1362	29.2907	29.1223	29.0066	29.0486
P21589;Q96B60;H0Y7R7;H0Y3X5	NT5E	30.1647	28.9281	30.9536	28.6416	28.8533	29.0496	29.0016	28.3885	29.8363	29.6654	29.4845	NA	NA	NA	NA	NA	NA	NA	NA	NA	NA	NA	NA
Q9P121;F6WFR7;F8W8Y1;F8VTR5;H7BZ62	NTM	29.3375	28.6521	29.1433	29.0505	28.9389	28.8868	28.9499	28.6283	28.9462	29.0152	29.1654	28.5761	30.5903	28.8423	28.1822	29.2408	31.0343	29.4676	29.8839	30.424	28.8508	29.4139	32.1228
Q9H1E3	NUCKS1	NA	NA	NA	NA	NA	NA	NA	NA	NA	NA	NA	29.9798	29.9987	29.9931	29.6884	30.0751	30.0461	29.6687	29.7004	30.0159	29.91	30.3867	30.8842
O95848;F8VU44	NUDT14	NA	NA	NA	NA	NA	NA	NA	NA	NA	NA	NA	30.5095	30.6127	30.8946	30.6225	30.9451	30.5758	30.8151	30.8065	30.5201	30.7813	31.0981	30.7751
O95989	NUDT3	NA	NA	NA	NA	NA	NA	NA	NA	NA	NA	NA	28.8283	27.9249	28.2548	28.1402	28.0126	28.1554	28.4723	28.1094	27.9067	28.3846	27.8401	27.9089
P61970;H3BRV9	NUTF2	NA	NA	NA	NA	NA	NA	NA	NA	NA	NA	NA	25.5339	25.9845	26.076	26.1922	25.9965	24.9648	26.3144	26.439	26.0356	26.7196	25.5538	24.2475
P04181	OAT	NA	NA	NA	NA	NA	NA	NA	NA	NA	NA	NA	28.6167	28.4134	28.6121	28.5081	28.6294	28.2415	28.3843	28.2788	28.558	28.478	28.7341	28.4792
E9PDF2;E9PCR7;Q02218;A0A0D9SFS3;E9PFG7;C9J4G7	OGDH	NA	NA	NA	NA	NA	NA	NA	NA	NA	NA	NA	27.8178	28.5939	27.0385	26.1984	28.1149	28.0188	27.5814	27.7794	28.2082	26.6027	28.012	28.8762
Q9ULD0	OGDHL	NA	NA	NA	NA	NA	NA	NA	NA	NA	NA	NA	28.5992	28.2455	28.5443	28.6283	28.465	28.252	28.3974	28.2461	28.4347	28.2009	28.5356	28.8883
J3KQ32;Q9NTK5;C9JTK6;C9JCJ9	OLA1	NA	NA	NA	NA	NA	NA	NA	NA	NA	NA	NA	26.3228	26.871	26.7082	26.6645	26.8878	28.0414	26.8011	26.7045	26.805	26.4809	26.6001	28.2852
P23515	OMG	26.1375	26.302	26.6823	27.1932	27.7478	26.5014	27.1534	27.4634	26.5784	26.9386	25.7411	29.1919	29.5482	29.4841	29.3016	29.9663	29.6086	29.6038	29.6098	29.7559	29.6527	29.5049	29.7781
O60313;E5KLJ9;H7C141;H7C3G2;H7C321;C9JMB8;C9JY58;A8MXB6	OPA1	26.3717	26.2724	25.4386	26.7363	26.4729	25.4132	26.3722	26.1501	26.0271	26.1916	26.3842	27.9714	27.5197	27.6739	27.7607	27.2135	27.5445	28.0642	27.8634	27.8313	27.7623	27.4328	26.9154
Q14982	OPCML	29.7988	29.1425	28.9359	29.5109	29.4019	29.2376	29.4128	29.3276	29.4184	29.2824	29.4398	26.4231	26.3129	26.9954	27.1868	26.8812	26.1681	26.6776	26.7207	26.45	26.9668	26.9294	26.1698
P02763	ORM1	NA	NA	NA	NA	NA	NA	NA	NA	NA	NA	NA	29.3737	29.6667	29.3673	29.3068	29.3386	29.5522	29.9038	30.1563	29.1375	30.0253	29.1211	28.4579
F5GYN4;J3KR44;Q96FW1;F5H6Q1;F5GYJ8;F5H3F0	OTUB1	26.3664	26.3809	25.9484	25.9747	26.4437	26.1545	26.6211	26.2537	26.4533	26.2788	25.9955	29.1947	29.2796	29.4566	29.7791	29.6037	29.1808	29.517	29.3752	29.5333	29.7521	29.7057	29.3189
P55809;E9PDW2;Q9BYC2	OXCT1	NA	NA	NA	NA	NA	NA	NA	NA	NA	NA	NA	29.994	29.6616	29.2085	29.7225	29.8	29.4677	29.426	29.7194	29.6603	28.9682	29.4264	29.2247
Q8N573;H0YC07;E5RII8;E9PLW2	OXR1	NA	NA	NA	NA	NA	NA	NA	NA	NA	NA	NA	29.4618	29.2986	29.6326	29.4942	29.4054	29.2633	29.2661	29.2972	29.2781	29.3668	29.7318	29.5471
Q99572;F5H8E7;J3KN30;F5H2X6	P2RX7	27.2764	27.6007	27.7335	26.774	26.5386	26.0015	26.8613	27.8271	27.0018	27.8441	26.5057	NA	NA	NA	NA	NA	NA	NA	NA	NA	NA	NA	NA
P07237;H7BZ94;I3L398;I3L312;H0Y3Z3;I3L4M2;I3NI03;I3L3P5;I3L3U6;I3L0S0;I3L1Y5;I3L514	P4HB	28.1369	28.0062	27.7831	27.1666	27.9852	28.4947	27.3917	27.1097	27.9563	27.5163	28.3393	28.6561	29.1559	28.6701	28.5998	29.1195	29.0624	28.8693	28.8839	29.0902	28.8834	29.4765	29.3806
Q9UQ80;F8VR77;F8W0A3;H0YIN7;F8VZ69	PA2G4	NA	NA	NA	NA	NA	NA	NA	NA	NA	NA	NA	27.0776	26.6733	26.4851	26.5981	26.5764	26.1729	26.5753	26.8999	26.8062	26.7134	26.8514	25.5244
A0A087WTT1;P11940;E7EQV3;E7ERJ7;H0YAR2;Q9H361;H0YBN4;H0YAP2;E5RGH3;E5RJB9;H0YB86;E5RH24;Q4VXU2;E5RHG7;H0YC10;E5RGC4;E5RFD8;H0YAS7;H0YAS6;H0YB75;Q5JQF8;Q96DU9	PABPC1;PABPC3	26.2126	27.872	27.7289	27.836	28.3779	28.1534	27.761	27.4712	27.7631	27.4352	26.8624	28.318	29.5724	29.4609	28.4288	28.2449	29.1859	28.3827	28.6267	29.412	27.7812	29.9005	30.4071
B1ANR0;Q13310;H0Y5F5;B1ANR1;H0YCC8;H0YEU6;H0YEQ8	PABPC4	23.7008	25.2033	25.0673	25.0855	25.7605	25.4614	24.9384	24.9249	25.2701	24.6884	24.2094	NA	NA	NA	NA	NA	NA	NA	NA	NA	NA	NA	NA
Q9BY11;F6U236	PACSIN1	28.9184	29.9994	31.8886	29.5489	29.99	30.9354	29.3582	28.7009	30.2238	29.6258	31.2163	28.2947	27.9637	28.0499	28.2596	28.7544	28.1518	27.9079	27.9262	28.7877	28.1625	28.1603	28.7988
Q9UNF0;A0A0U1RR22;B0QYG7;B0QYG8;H0Y923	PACSIN2	NA	NA	NA	NA	NA	NA	NA	NA	NA	NA	NA	29.0582	29.2769	29.3832	29.1557	29.2392	29.1598	29.048	29.4914	29.0965	28.9143	29.4738	29.4786
Q9Y2J8	PADI2	27.0298	27.5658	27.8246	27.6952	27.4802	27.4182	27.4206	27.3464	27.2214	27.4281	27.8136	33.1101	33.2412	32.8366	32.806	33.219	33.4531	33.0572	33.1174	33.2639	32.9775	33.3614	33.6142
P43034;I3L3N5;I3L495	PAFAH1B1	NA	NA	NA	NA	NA	NA	NA	NA	NA	NA	NA	24.6339	28.0263	22.1333	NA	24.8745	28.6278	25.6089	26.0931	25.1712	23.6125	NA	29.5814
P68402;J3KNE3	PAFAH1B2	NA	NA	NA	NA	NA	NA	NA	NA	NA	NA	NA	27.9668	27.6374	28.2154	27.8926	27.7029	27.9093	28.31	28.0376	27.8968	27.7156	27.9963	27.5037
Q15102;M0R389;M0R1K3;M0QZT2;M0QXS6;M0R323	PAFAH1B3	NA	NA	NA	NA	NA	NA	NA	NA	NA	NA	NA	25.4503	24.8163	25.0356	25.2407	25.4313	24.6263	24.7992	25.1256	25.168	24.7905	25.2807	NA
P22234;E9PBS1;D6RF62	PAICS	27.4402	26.9065	28.2135	27.5391	27.0034	27.3242	27.1888	26.7709	27.3817	27.4396	27.6842	28.8553	29.2255	28.3621	28.8656	28.664	29.3073	29.0019	29.6526	28.7736	29.356	28.4837	27.5677
Q13153;B3KNX7;E9PM17;H0YCG5;H0YCM0;E9PKH9;E9PJF8;E9PRP6;E9PMP2;E9PQW5	PAK1	NA	NA	NA	NA	NA	NA	NA	NA	NA	NA	NA	NA	25.315	NA	NA	NA	25.5908	NA	NA	24.2986	NA	NA	26.0466
Q13177;H7C1X3	PAK2	NA	NA	NA	NA	NA	NA	NA	NA	NA	NA	NA	31.3689	31.3038	31.2028	31.426	31.3818	31.1354	31.3616	31.2027	31.1189	31.6188	31.338	30.9622
A0A087X294;O75914;B1AKS5	PAK3	NA	NA	NA	NA	NA	NA	NA	NA	NA	NA	NA	33.003	33.3368	33.2281	33.3085	33.1988	33.0954	33.3433	33.4543	33.2455	33.5815	33.1822	32.846
O75781;A0A087WTK8;A0A087WWY4	PALM	NA	NA	NA	NA	NA	NA	NA	NA	NA	NA	NA	22.0421	26.9981	22.3711	NA	23.6043	28.986	21.5801	23.6854	24.3565	NA	NA	28.8377
Q99497;K7ELW0;K7EN27	PARK7	29.2153	28.176	29.3741	28.1557	28.523	28.8441	28.2385	28.079	29.0558	28.7197	28.3704	30.7902	28.6886	27.6566	27.6187	27.5651	27.1846	23.5204	28.0506	27.4848	27.8085	28.0709	26.2988
P09874	PARP1	NA	NA	NA	NA	NA	NA	NA	NA	NA	NA	NA	28.494	28.4844	27.6352	27.5519	28.6765	27.9789	27.8354	28.0477	28.1522	27.1105	28.1183	28.77
Q96AQ6;Q5T173	PBXIP1	29.743	30.0428	27.4137	29.4639	29.0525	27.725	28.6978	29.3695	28.363	29.5058	29.0023	NA	NA	NA	NA	NA	NA	NA	NA	NA	NA	NA	NA
P11498;E9PRE7;E9PS68	PC	NA	NA	NA	NA	NA	NA	NA	NA	NA	NA	NA	24.5124	24.5483	25.4013	24.6457	26.2542	24.4055	NA	25.6913	NA	24.7435	25.2715	24.0992
Q15365	PCBP1	NA	NA	NA	NA	NA	NA	NA	NA	NA	NA	NA	28.4068	27.7227	27.9973	27.6659	28.2088	26.8121	27.8895	28.0496	27.5942	27.6217	28.1466	27.1873
P05165;A0A1B0GU58;A0A1B0GUX9;A0A1B0GWI4;A0A1B0GWA1;A0A1B0GTR1;H0Y5U0;Q5JTW6;H0Y4B9;H0Y798;Q5JVH2	PCCA	28.1654	29.1405	29.8023	29.7867	29.0835	28.6857	28.8107	29.0743	29.1613	29.1573	28.6382	NA	NA	NA	NA	NA	NA	NA	NA	NA	NA	NA	NA
E9PDR0;P05166;C9JQS9;E7EX59;E7EUY3;E7ETT1;E7ETT4;E9PEC3;F8WBI9;E7ENC1;H7C5C9;C9JVW9;C9JAW3;C9JVY9	PCCB	27.7872	28.2593	29.0707	29.2328	28.5766	28.3856	28.2195	28.5903	28.4888	28.5703	27.9048	NA	NA	NA	NA	NA	NA	NA	NA	NA	NA	NA	NA
A0A0A0MRJ6;H7BY58;P22061;F6S8N6;C9J0F2;F8WDT3;F8WAV5;F8WAX2;H7C4X2	PCMT1	26.6758	25.8064	26.5097	25.8779	26.297	26.9941	26.3284	26.1866	26.3008	26.3025	26.1039	28.5322	29.647	28.2151	27.6937	28.5336	30.1103	28.7566	28.6437	29.1211	28.0565	27.9949	30.9277
A6NKN8	PCP4L1	NA	NA	NA	NA	NA	NA	NA	NA	NA	NA	NA	26.9764	26.1533	27.0819	27.0523	26.8272	26.0956	26.8766	26.7706	26.4772	26.6178	26.4803	26.5901
Q9UHG2;Q9NPY3	PCSK1N	27.755	27.7059	25.2964	27.1681	27.4407	27.9251	27.4003	27.6112	27.1015	26.828	27.551	26.6315	28.3172	26.3457	26.664	25.404	28.2461	27.7582	27.4566	26.9653	27.8493	25.0679	27.8631
Q9UHG3;F8W8W4;C9K055;C9JM55;C9JGT6	PCYOX1	28.6007	28.3479	27.7249	27.9162	28.345	28.6616	28.1001	28.2478	27.9286	28.1029	28.7589	29.2296	27.919	28.8518	28.7483	28.9498	28.3445	28.2388	27.9462	28.3239	28.7518	28.6233	28.1901
Q99447;I3L1R7;I3L1L9;I3L2Q1;I3L3V9	PCYT2	NA	NA	NA	NA	NA	NA	NA	NA	NA	NA	NA	24.8047	26.1001	23.9192	25.2395	25.9804	27.0421	24.467	24.8031	25.1754	24.3835	24.2264	27.6646
O14737;K7EQA1;K7ESJ4;Q3HM38;X6R2P6	PDCD5	NA	NA	NA	NA	NA	NA	NA	NA	NA	NA	NA	25.2235	25.711	25.2171	25.1974	25.7795	26.3285	25.2975	25.3883	25.9952	25.1562	26.3604	26.7312
O75340;A0A024QZ42;H0Y9X3;A0A087WZ38;E7EPW6;D6RA21;Q86W51	PDCD6	29.6936	29.8469	30.071	29.5595	28.7953	29.2917	29.5889	30.1956	29.9142	29.8344	29.2233	28.9456	28.3175	29.0018	29.1375	28.9572	28.3293	28.6423	28.4344	28.1698	28.8801	28.9256	28.7569
Q8WUM4;C9IZF9;F8WEQ7;F8WBR8;F8WDK9	PDCD6IP	27.7563	27.0947	27.9317	26.7767	27.0073	27.3732	27.2273	27.2484	27.6653	27.4916	26.9631	26.0475	26.1869	25.7925	25.4815	26.0962	26.665	24.7929	26.1456	26.048	25.6736	26.5943	26.9301
P54750	PDE1A	NA	NA	NA	NA	NA	NA	NA	NA	NA	NA	NA	30.8066	31.414	30.6714	30.3225	30.576	31.4008	30.7922	31.2112	30.9896	30.3791	31.3184	32.133
P09619;E5RJ14;E5RH16;E5RII0	PDGFRB	28.8469	27.4227	28.4756	27.0976	27.103	27.6733	27.44	27.2121	27.9403	28.08	27.4551	NA	NA	NA	NA	NA	NA	NA	NA	NA	NA	NA	NA
P08559;Q5JPU0;Q5JPT9;Q5JPU1;Q5JPU3;Q5JPU2;P29803	PDHA1	NA	NA	NA	NA	NA	NA	NA	NA	NA	NA	NA	27.2569	27.5717	27.5975	27.6367	27.7486	27.1021	27.7545	27.6486	27.4246	27.5527	27.7054	27.3788
P11177;C9J634;F8WF02	PDHB	NA	NA	NA	NA	NA	NA	NA	NA	NA	NA	NA	30.0517	29.923	29.2277	28.8432	29.4244	29.9915	30.0593	29.5521	29.7232	29.807	29.6212	30.0501
O00330;H0YD97;E9PLU0;E9PRI6	PDHX	25.575	26.5538	26.1254	26.5547	26.4547	26.6452	26.1134	26.8108	26.7495	25.9809	25.6283	NA	NA	NA	NA	NA	NA	NA	NA	NA	NA	NA	NA
P30101	PDIA3	30.0016	29.5491	29.2472	28.6225	29.5837	30.1653	29.0376	28.9459	29.4836	29.1724	29.9769	31.081	31.1933	31.4489	31.4877	31.6036	30.9887	31.1895	31.2627	31.651	31.5651	31.0921	30.6435
Q15084	PDIA6	27.3909	27.1595	26.7801	26.2261	26.7041	27.3843	26.5553	26.0147	26.9227	26.6692	27.5659	26.0204	26.8362	25.8022	25.6566	25.9107	27.6434	27.0111	26.5019	26.8023	26.6806	26.4477	27.6969
O00764;F2Z2Y4;A8MV33	PDXK	27.5992	27.3856	26.4372	27.3473	27.0101	27.0512	27.4626	27.0142	27.0427	27.3185	27.0091	33.9935	34.882	34.6073	34.1627	33.5955	34.7295	33.7925	34.1746	34.6019	33.5369	35.1512	35.5476
Q96GD0;Q6ZT62;B1AHD3	PDXP	NA	NA	NA	NA	NA	NA	NA	NA	NA	NA	NA	25.8571	25.0119	25.13	25.4446	25.5842	25.186	25.8906	25.4759	24.885	25.7334	24.2623	NA
Q15121;B1AKZ5	PEA15	27.5121	27.4208	27.9097	27.2285	27.0812	27.872	27.273	26.824	27.5504	27.4752	27.5161	29.0642	30.787	28.9492	28.2374	29.1984	30.9997	29.4798	29.8393	30.2929	29.0284	29.3135	31.8969
P30086	PEBP1	31.3241	30.7369	31.7771	30.622	31.2714	31.5328	30.8459	30.7239	31.3761	31.009	31.1529	27.1461	27.1055	27.3491	27.1852	27.0759	27.6365	27.1683	26.8845	27.1435	26.8481	27.3732	27.8686
A0A075B738;A0A075B727;A0A075B737;A0A075B728	PECAM1	26.4772	25.8937	27.0223	26.1605	25.3449	25.2341	25.6741	25.8848	26.367	26.3509	25.7837	NA	NA	NA	NA	NA	NA	NA	NA	NA	NA	NA	NA
Q9UBV8	PEF1	27.3853	27.3607	27.4775	27.0331	26.5908	27.1094	27.5185	27.6929	27.5749	27.3343	27.1663	NA	NA	NA	NA	NA	NA	NA	NA	NA	NA	NA	NA
P12955;K7ES25;V9GY89;V9GYL0	PEPD	NA	NA	NA	NA	NA	NA	NA	NA	NA	NA	NA	29.1172	29.356	29.2229	29.1417	28.9962	29.3623	29.2577	29.3708	29.1297	29.5702	28.8188	28.6462
O15067;H0YGH1;J3QSG0;J3QSH6;J3KTQ5;J3KTL4;J3KT98	PFAS	NA	NA	NA	NA	NA	NA	NA	NA	NA	NA	NA	29.5037	29.0618	29.1646	29.084	29.3438	28.9846	29.2359	29.3391	29.4539	29.1151	29.1781	28.7336
Q9UHV9	PFDN2	NA	NA	NA	NA	NA	NA	NA	NA	NA	NA	NA	27.4271	27.2347	27.2143	27.6427	27.3119	26.3393	27.3463	27.5365	27.3311	27.4709	27.2342	26.3713
Q99471;H3BPF6;H3BMQ1;F8VNW6;F8VQZ2	PFDN5	NA	NA	NA	NA	NA	NA	NA	NA	NA	NA	NA	26.0292	26.948	26.048	25.7973	26.4512	27.4054	26.0822	26.6001	26.8755	25.5195	27.08	28.3017
O15212;A2AB88	PFDN6	NA	NA	NA	NA	NA	NA	NA	NA	NA	NA	NA	26.215	26.2482	26.1537	26.1045	26.1396	26.4771	26.4544	26.3645	26.3268	26.7331	26.2092	26.3467
O60825;F6RAZ1;F2Z2I2;Q5W015;Q5VX20;A0A1W2PR17;Q16875;F6XNB3;A0A1W2PNV9;H0Y483;I1Z9G3;Q4VBA9;Q66S35;Q16877;P16118	PFKFB2	NA	NA	NA	NA	NA	NA	NA	NA	NA	NA	NA	30.0218	28.8013	28.4958	28.9379	29.6093	28.6313	29.54	28.9853	29.2627	29.0197	28.5757	28.197
P17858;F8WEU2	PFKL	28.3605	28.5465	27.3589	28.1148	28.3944	27.8424	28.7143	28.3709	27.8195	28.3291	28.5028	26.9218	27.9082	27.3664	27.3223	27.4713	27.7499	27.291	27.5423	27.6437	27.6054	27.5896	28.1259
P08237;F8VX13;F8VNX2;F8VZQ1;F8VP00;F8VSL1;H0YHB8;F8W1J8;H0YIS9;F8VSF7;F8VW30;F8VUB8;F8VYK8;F8VTQ3;F8VZI0;F8VVE3	PFKM	29.6322	30.1142	30.4156	29.9266	29.9426	29.6779	30.0509	29.3819	29.9046	30.0258	30.2429	29.9001	31.9247	30.9056	29.8164	29.8241	32.0063	30.3066	31.0164	31.3753	29.6485	31.6639	32.6894
Q01813;B1APP8;H0Y757;B1APP6;Q5VSR5;V9GY25;V9GYV7;H0Y3Y3	PFKP	28.9617	28.9334	27.4624	29.2715	29.3038	28.5499	29.7607	29.1026	28.5073	28.7037	29.3867	26.6414	26.6709	26.7249	27.0736	26.5949	26.2688	26.8247	26.8774	26.7125	26.819	26.6288	26.2078
G5E9Q6;C9J0J7	PFN2	26.4404	26.0607	26.089	25.8982	25.796	26.0676	26.0468	25.8328	26.062	26.274	25.9678	29.0987	29.3641	29.0992	28.7618	29.3008	28.4973	28.7483	29.6468	28.9378	28.5141	29.0147	29.2282
P18669;Q8N0Y7;P15259	PGAM1	30.2362	29.4046	30.0738	29.5832	29.5944	29.7533	29.6202	29.3236	29.8301	29.785	29.9074	26.544	27.0194	26.637	26.595	26.4052	26.1819	26.3578	27.0122	26.6366	26.2019	26.853	27.0345
P52209;K7EM49;K7EMN2;K7EPF6;K7ELN9	PGD	27.1043	27.0652	28.2858	27.0822	27.2796	27.4203	27.1408	27.149	27.3136	27.4982	27.1719	26.6853	29.2683	26.2925	26.0451	27.5097	29.7288	26.9932	27.5815	27.8991	26.4443	25.7606	30.6166
P00558;P07205	PGK1	30.7837	29.8234	31.211	29.9474	30.1022	30.5083	30.0952	29.9882	30.742	30.423	30.1331	NA	25.5252	24.2906	NA	NA	25.5683	NA	25.3529	25.1486	24.8544	25.1247	26.471
O95336;M0R261;M0R1L2;M0R0U3	PGLS	NA	NA	NA	NA	NA	NA	NA	NA	NA	NA	NA	27.9464	27.9041	28.3337	28.545	28.1799	27.9186	28.1976	28.2064	27.9428	28.4754	28.2757	27.8112
P36871	PGM1	NA	NA	NA	NA	NA	NA	NA	NA	NA	NA	NA	29.1174	29.058	29.2277	29.3305	29.148	29.1949	29.327	29.2805	29.251	29.5248	29.1499	28.9376
Q96G03;E7ENQ8;H0Y921;E9PD70	PGM2	NA	NA	NA	NA	NA	NA	NA	NA	NA	NA	NA	28.8416	29.5785	29.2583	28.794	29.347	29.6864	28.9464	29.2918	29.3448	29.2033	29.363	30.0212
Q6PCE3	PGM2L1	NA	NA	NA	NA	NA	NA	NA	NA	NA	NA	NA	25.5323	26.6862	24.7789	24.0134	25.6206	26.3163	24.7621	26.2748	25.2392	24.9465	25.504	26.7871
O95394;J3KN95;A0A087WT27;H0Y8I3;H0Y987;D6RCD1;D6RC77;D6RCQ8;D6RF77;D6RIS6	PGM3	NA	NA	NA	NA	NA	NA	NA	NA	NA	NA	NA	28.9688	29.0921	28.241	28.4333	28.2684	28.9666	28.847	29.054	28.1641	28.8375	28.7344	28.4314
A6NDG6;H3BV17	PGP	NA	NA	NA	NA	NA	NA	NA	NA	NA	NA	NA	26.6719	26.3707	26.8097	26.5351	26.7301	26.9247	26.8652	26.9269	26.8776	27.0551	26.6538	26.1986
O00264;U3KQM0	PGRMC1	29.9074	28.7959	28.0145	28.3482	29.1323	29.4406	29.2966	29.2612	29.0284	28.5776	29.4996	NA	NA	NA	NA	NA	NA	NA	NA	NA	NA	NA	NA
P35232;C9JW96;C9JZ20;E7ESE2;E9PCW0;D6RBK0	PHB	NA	NA	NA	NA	NA	NA	NA	NA	NA	NA	NA	28.3948	28.7487	28.534	28.3137	28.4978	28.0142	28.1615	28.791	28.3656	28.2474	28.5336	28.3646
J3KPX7;Q99623;F5GY37;F5H3X6;F5GWA7;F5H0C5;F5H2D2	PHB2	26.0253	26.0705	26.2487	26.1895	25.6422	24.8876	25.9868	26.3805	26.552	25.9377	26.0756	29.1821	29.6193	29.8572	29.5429	29.6588	29.6192	29.4544	29.8509	29.6856	29.544	30.1808	29.5723
A0A286YF22;O43175;A0A286YFA2;A0A2C9F2M7;A0A286YFL2;A0A286YFM8;A0A286YER3;A0A286YFC8;A0A286YFB2;A0A286YF34;A0A286YFF3;A0A286YFK5;A0A286YF78;A0A286YFE1	PHGDH	27.7348	27.0611	27.3444	27.8213	27.141	27.5551	27.6772	27.3116	27.2856	27.3713	28.089	29.0325	28.6428	28.4936	28.4561	28.9706	28.2437	28.8904	28.515	28.6703	28.4956	28.4508	28.2055
Q9NRX4	PHPT1	NA	NA	NA	NA	NA	NA	NA	NA	NA	NA	NA	24.8203	26.3889	24.8365	NA	25.0632	26.0546	25.632	25.4113	25.5336	25.4513	24.8504	26.1138
Q92561;E5RHN5	PHYHIP	25.7934	26.429	24.909	26.0878	26.0234	25.649	26.1919	25.8871	25.5358	25.8214	26.2325	29.1777	29.0867	29.301	29.2501	29.1025	28.887	29.3014	29.2431	29.2607	29.4697	29.0491	28.5487
Q96FC7	PHYHIPL	NA	NA	NA	NA	NA	NA	NA	NA	NA	NA	NA	31.7674	31.9617	31.7245	31.9666	31.795	31.8762	31.8291	32.0677	31.7647	32.2222	31.9141	31.6702
Q13492;E9PI56;E9PKP6;E9PLJ8;E9PK13;E9PJT1;H0YD48;H0YEF7	PICALM	NA	NA	NA	NA	NA	NA	NA	NA	NA	NA	NA	30.4814	31.7818	30.1568	31.3492	30.7005	30.9343	31.3194	30.6429	31.3597	30.5354	30.7895	31.8649
Q13526;K7EN45;K7EMU7;O15428	PIN1	25.8248	25.4106	24.0869	25.331	25.5741	25.1546	26.2169	25.3397	25.5711	25.2369	24.9883	27.9482	28.2234	28.2815	28.4529	28.154	28.1971	28.3897	28.2324	28.1042	28.4655	28.1361	27.4936
P48426;H7BXS3;S4R320	PIP4K2A	28.8324	29.5535	29.5426	29.206	29.5858	29.7882	29.3475	29.8083	28.8555	29.5222	29.4021	32.4086	32.267	32.4041	32.5543	32.3973	32.3189	32.4884	32.3284	32.2256	32.738	32.2296	31.9091
P78356;A0A087WT35	PIP4K2B	29.179	30.1925	27.5796	29.5469	29.3669	29.3205	29.4092	29.943	28.5162	29.143	29.9114	25.9624	27.3411	25.2151	24.1546	26.4036	28.6471	26.5685	25.801	26.7912	26.4883	23.7469	28.1086
Q8TBX8;F8VNT5;F8VU68;H0YIJ6	PIP4K2C	26.8216	27.8044	25.3924	27.1188	26.8978	26.5532	26.9394	27.5255	26.5629	26.5764	27.5854	NA	NA	NA	NA	NA	NA	NA	NA	NA	NA	NA	NA
O60331;O14986	PIP5K1C	25.9255	26.2135	23.5847	25.9297	25.851	25.1876	26.6619	25.9473	25.5393	25.4327	25.8517	NA	NA	NA	NA	NA	NA	NA	NA	NA	NA	NA	NA
Q9GZP4;X6R8S9;X6RHB9	PITHD1	NA	NA	NA	NA	NA	NA	NA	NA	NA	NA	NA	26.0965	26.3682	26.2787	25.8527	25.7211	26.0756	25.7893	26.402	25.8548	26.0259	26.1493	25.9833
Q00169;F5GWE5;I3L4H1;I3L4C0;I3L459;I3L2X8;I3L471;I3L4U7;I3NI10;I3L3W1	PITPNA	NA	NA	NA	NA	NA	NA	NA	NA	NA	NA	NA	30.1371	30.0202	30.2475	30.3123	30.1961	29.9239	30.3835	30.2385	30.1366	30.312	30.0582	29.426
H3BTN5;H3BQ34;H3BTJ2;H3BUW1;H3BT25;H3BU13;H3BN34;H3BQZ3	PKM	29.1568	29.5862	30.9159	30.2237	30.7147	30.3213	29.7596	30.4693	30.4011	29.7725	29.7678	25.973	25.9121	25.4163	25.4307	25.9263	26.1865	26.0741	25.5778	25.8804	26.0309	26.4301	26.3817
Q9NQ66;A0A087WT80;A0A087WW73;A0A1B0GWB6;A0A0D9SF51;A0A0D9SG17;H0YCJ2;A0A0D9SGI7;A0A1B0GW62;Q8IV92;A0A1B0GVT0;A0A0D9SFJ4;B1AK73;A0A0D9SFE7;A0A1B0GVC1;A0A0D9SFA6;Q00722	PLCB1	29.0552	29.7113	30.6486	29.087	29.6876	29.9384	28.8829	28.8592	29.691	29.4849	29.885	26.4757	28.0944	25.5336	23.7369	26.863	29.0108	26.4985	26.8663	27.0087	26.2708	25.8519	29.8318
P51178	PLCD1	NA	NA	NA	NA	NA	NA	NA	NA	NA	NA	NA	26.4612	27.7999	25.5262	25.374	26.4726	28.3277	27.0175	26.5706	27.362	26.0226	26.3121	29.4418
Q8N3E9;K7EQF2;H0YGF8;F5GXC1	PLCD3	24.3159	24.8325	NA	24.5161	24.8505	24.657	24.5442	24.3522	24.3006	24.5596	25.1551	NA	NA	NA	NA	NA	NA	NA	NA	NA	NA	NA	NA
P19174;V9GY63;V9GY71;A0A0D9SEK2;V9GYH5	PLCG1	NA	NA	NA	NA	NA	NA	NA	NA	NA	NA	NA	29.2078	29.3952	29.692	29.4477	29.2306	29.3208	28.9025	29.3699	29.3747	29.5107	29.6431	29.6175
Q15149;E9PMV1;E9PKG0;E9PIA2;E9PQ28;A0A075B730;A0A087X1U6;P58107;H0YDN1	PLEC	29.6756	29.1264	29.5276	29.4401	29.2311	28.9464	29.4673	29.0928	29.0776	29.701	29.1769	26.4177	25.8648	25.5923	25.719	26.5116	26.2671	26.8482	26.2829	26.2092	26.2564	26.1572	NA
O60664;K7ERZ3;K7EL96;K7ER39	PLIN3	NA	NA	NA	NA	NA	NA	NA	NA	NA	NA	NA	26.8615	27.3667	27.4273	27.3764	27.6087	27.1581	27.3146	27.2608	27.2531	27.6372	27.6368	27.0294
P60201;B1B1G2;B1B1G3;B1B1G4;B1B1G6;B1B1G1	PLP1	31.5572	30.4398	29.9931	30.5144	30.6004	30.8606	30.8569	31.412	30.5818	30.8435	30.2985	NA	NA	NA	NA	NA	NA	NA	NA	NA	NA	NA	NA
A0A0A0MSQ0;P13797;H7C4N2;U3KQI3;Q14651;C9JAM8	PLS3	NA	NA	NA	NA	NA	NA	NA	NA	NA	NA	NA	29.8221	29.0798	28.8416	28.9261	29.0587	29.4411	29.6504	29.2703	29.2705	29.6418	29.1237	27.9679
Q9NRQ2;C9J916;E9PHR9;C9J6E1	PLSCR4	25.8499	25.9817	26.907	25.4248	25.3772	25.4441	25.0145	25.2012	25.6823	26.122	26.0027	NA	NA	NA	NA	NA	NA	NA	NA	NA	NA	NA	NA
Q9UIW2	PLXNA1	26.9224	26.2174	25.8182	26.3342	26.0168	26.1398	26.581	26.1913	26.4766	26.2268	26.4339	NA	NA	NA	NA	NA	NA	NA	NA	NA	NA	NA	NA
Q9HCM2	PLXNA4	26.9472	26.166	26.1123	26.5381	26.8429	26.4415	26.7298	26.5595	26.5813	26.3943	26.5062	NA	NA	NA	NA	NA	NA	NA	NA	NA	NA	NA	NA
O43157	PLXNB1	27.7773	27.3914	27.7158	27.1714	27.3841	27.5819	27.2705	27.2593	27.39	27.6151	27.2547	NA	NA	NA	NA	NA	NA	NA	NA	NA	NA	NA	NA
O15031;E2PU09;A6QRG9;A6QRH1;H0Y6J7;H0Y7X5;A0A087WU36	PLXNB2	28.5654	27.6711	27.9262	27.6073	27.8006	28.0781	27.8303	27.8591	27.777	28.0846	27.856	NA	NA	NA	NA	NA	NA	NA	NA	NA	NA	NA	NA
P00491;G3V5M2;G3V2H3;G3V393	PNP	NA	NA	NA	NA	NA	NA	NA	NA	NA	NA	NA	28.7748	28.7643	29.0172	29.1288	28.8959	28.6075	28.9677	28.7718	28.776	29.1213	28.9775	28.5136
Q9NVS9;J3QQZ9;J3QQV6;A0A286YFL3	PNPO	NA	NA	NA	NA	NA	NA	NA	NA	NA	NA	NA	30.0258	30.1766	30.2561	30.1283	29.5112	29.6688	30.0089	30.1964	29.2366	30.0467	29.7906	29.546
A0A0J9YXF2;A0A0J9YYG4;J3QT77;Q15165;G3XAK4;A0A0J9YXU7;A0A0J9YYJ1;A0A0J9YYF0;A0A0J9YYF3;A0A0J9YXM1	PON2	29.6124	29.3417	27.1098	28.9929	28.1011	27.242	28.1947	28.5739	28.0543	29.1305	28.247	NA	NA	NA	NA	NA	NA	NA	NA	NA	NA	NA	NA
P16435;H0Y4R2;E7EMD0;E7EWU0;C9JU80	POR	26.3165	26.6427	23.8555	25.8047	26.1802	25.9369	25.7805	25.8016	24.7438	25.7993	26.4163	NA	NA	NA	NA	NA	NA	NA	NA	NA	NA	NA	NA
Q15181;Q5SQT6	PPA1	NA	NA	NA	NA	NA	NA	NA	NA	NA	NA	NA	28.9658	28.8177	28.3009	28.2077	28.66	28.824	28.3093	28.5834	28.5369	28.0339	29.041	29.3353
P62937;F8WE65;C9J5S7;P0DN26;A0A0H2UH34;A0A0B4J2A2;A0A075B767;A0A075B759;Q9Y536;F5H284;E5RIZ5;P0DN37	PPIA	31.0416	30.604	31.4356	30.3173	30.5334	30.9466	30.4513	30.448	31.0329	30.7905	30.6968	31.2583	27.2368	31.5507	29.2414	29.4323	28.8785	28.5257	27.5697	27.7973	27.143	30.1628	27.9118
P23284	PPIB	29.1268	29.295	30.0852	28.8267	29.0599	29.5111	28.7015	28.8171	29.2883	29.0545	29.9934	NA	NA	NA	NA	NA	NA	NA	NA	NA	NA	NA	NA
Q9H2H8;B8ZZ77;H7BZ14;C9K058;F8WC82;C9J4N2	PPIL3	NA	NA	NA	NA	NA	NA	NA	NA	NA	NA	NA	31.477	28.8495	30.1376	29.7064	28.9975	31.5094	30.4419	29.7714	28.6736	30.0358	NA	30.442
P35813;E9PKB5;E9PJN3;E9PL75	PPM1A	NA	NA	NA	NA	NA	NA	NA	NA	NA	NA	NA	31.1426	31.964	31.3673	31.6018	31.5511	32.0003	31.895	31.7832	31.7375	32.2605	31.4274	31.4227
P49593;A8MX49;B5MCT7;C9JL74;C9J2F3	PPM1F	NA	NA	NA	NA	NA	NA	NA	NA	NA	NA	NA	28.3018	28.5609	28.0113	28.4848	28.2758	28.8868	28.1758	28.3745	28.4357	28.2894	28.3028	29.2834
Q9Y570	PPME1	NA	NA	NA	NA	NA	NA	NA	NA	NA	NA	NA	25.1737	24.8194	26.5888	26.1887	25.8699	25.5547	26.191	25.4224	25.7405	26.0313	25.7686	24.588
P62136;E9PMD7	PPP1CA	NA	NA	NA	NA	NA	NA	NA	NA	NA	NA	NA	26.9168	26.7022	27.3959	27.9416	27.5391	26.1691	27.0203	27.0431	27.2232	27.4418	26.9692	26.2777
P62140;E7ETD8;C9J9S3;C9JP48	PPP1CB	NA	NA	NA	NA	NA	NA	NA	NA	NA	NA	NA	31.4515	29.9903	29.9733	29.7489	30.9564	30.0875	30.4112	29.64	29.9741	29.6596	29.6919	29.9216
Q15435;H7C003;C9J177;C9JD73;B5MBZ8;C9JRC4;H7C3Q5;H7C118	PPP1R7	NA	NA	NA	NA	NA	NA	NA	NA	NA	NA	NA	30.6941	30.7824	29.693	29.9403	30.2215	30.5215	30.1982	29.9825	30.1029	30.1826	30.3496	30.6577
P67775	PPP2CA	NA	NA	NA	NA	NA	NA	NA	NA	NA	NA	NA	25.1559	26.737	24.8899	24.3429	25.3501	26.7251	25.6491	25.5153	26.2363	26.0568	24.986	26.7498
P67775;P62714;E5RHC1;H0YC23;E5RFI3;E5RHP4;E7ESG8;H0YBN9;H3BV22;H3BTA2;P60510	PPP2CA;PPP2CB	26.2511	26.3449	26.3623	26.6827	26.9606	26.6673	26.5989	26.5013	26.668	26.3382	26.2367	NA	NA	NA	NA	NA	NA	NA	NA	NA	NA	NA	NA
P62714;H0YC23;E5RHC1;H0YBN9;E5RFI3;E5RHP4;E7ESG8;E5RJX4	PPP2CB	NA	NA	NA	NA	NA	NA	NA	NA	NA	NA	NA	28.1776	28.8723	28.5169	28.3801	28.5286	29.1578	28.3065	28.6856	28.7	28.8943	28.8	29.7472
P30153;B3KQV6;C9J9C1;E9PH38;E9PPI5;E9PNM7;E9PHZ6;H0YDG7	PPP2R1A	28.5135	28.2433	27.478	28.2693	28.1402	28.0113	28.6771	28.0924	28.1838	28.2583	27.9773	30.3354	31.4382	29.7971	29.1919	30.1595	32.2993	30.5852	30.5026	30.9771	30.1211	30.756	33.2449
P63151;E5RFR9;E5RIY1;A0A1W2PQI2;Q00005;E5RHQ2;E5RJV2	PPP2R2A	NA	NA	NA	NA	NA	NA	NA	NA	NA	NA	NA	26.8862	26.3268	27.0968	26.7859	26.6682	26.2818	26.8128	26.7819	26.601	26.9676	26.7952	25.6375
Q15257;A6PVN5;F6WIT2;Q5T949;Q5T948;A6PVN9;Q68CR8;A6PVN8;C9IZ76;A6PVN6;A6PVN7;B7ZBQ0;B7ZBP9;B7ZBP7;B4DDQ6;H0Y6E5	PPP2R4	NA	NA	NA	NA	NA	NA	NA	NA	NA	NA	NA	30.3903	30.668	30.2107	30.328	30.7289	30.8416	30.4393	30.4855	30.7574	30.3591	29.8746	30.9728
Q08209;E7ETC2;E9PPC8;E9PK68;P48454;H0YB02;Q5F2G0;H0YC26;G3V111	PPP3CA	28.3633	27.8288	28.314	28.4993	28.0833	28.7222	28.2636	28.0794	27.9644	28.2546	28.4898	25.4358	25.329	25.639	25.4891	25.4205	25.1989	25.7157	25.9284	25.2824	25.8286	25.5767	24.1155
P16298;Q5F2F8;Q5F2G0	PPP3CB	NA	NA	NA	NA	NA	NA	NA	NA	NA	NA	NA	26.7123	26.3854	26.6513	26.5546	25.9859	26.185	26.823	26.0746	24.425	26.6978	26.1138	24.8096
F6U1T9;D3YTA9;P63098	PPP3R1	26.2161	25.8745	26.5572	25.6254	25.9257	26.49	25.9087	25.7256	25.9716	26.2308	25.7832	28.8364	28.9402	28.9696	29.0275	28.9333	28.4714	28.9055	29.2535	28.9134	29.0639	28.9317	28.556
H0YDU8;P53041;A8MU39	PPP5C	NA	NA	NA	NA	NA	NA	NA	NA	NA	NA	NA	25.4155	26.5408	24.8827	23.8914	25.0104	27.6333	26.1179	25.9122	26.1703	26.2901	24.9567	27.4899
Q06830;A0A0A0MSI0;A0A0A0MRQ5	PRDX1	31.1736	30.8707	31.8233	30.5847	30.5939	30.8661	30.576	30.2063	31.1489	31.038	31.2429	31.662	31.2484	31.6479	31.4363	31.4822	31.3321	31.3044	31.4251	31.5002	31.6366	31.7715	31.2601
P32119;A6NIW5	PRDX2	30.1525	29.5227	30.9499	29.7822	30.2753	30.1969	29.8337	29.456	30.405	30.0071	29.9845	28.2764	28.4917	29.1349	28.5021	29.1512	28.0346	28.0565	29.035	27.3321	28.555	28.7295	28.4917
P30048	PRDX3	NA	NA	NA	NA	NA	NA	NA	NA	NA	NA	NA	30.361	30.8117	30.3257	30.5174	30.8351	31.0271	30.8189	30.89	30.8874	30.3945	30.8362	30.4543
P30044	PRDX5	27.7416	27.2315	28.0973	27.2117	27.3588	27.7611	27.5923	27.3888	27.973	27.4797	27.4533	27.8544	28.1976	27.4599	27.3106	27.5506	28.3861	28.079	27.8685	27.813	27.7564	27.4358	28.6104
P30041	PRDX6	30.6348	29.4885	30.4668	29.2281	29.1091	29.4873	29.3166	28.8693	29.6174	29.973	30.3778	29.2994	28.1699	28.8061	28.6234	29.3603	28.7296	28.3875	27.9582	28.7675	27.9663	28.7866	29.1809
P48147	PREP	NA	NA	NA	NA	NA	NA	NA	NA	NA	NA	NA	32.0879	30.888	31.6929	31.9597	31.0932	31.4663	31.8666	30.7089	31.1554	31.8248	30.7552	31.3047
Q4J6C6;C9JMT4;H7C0M0;H7BZP6	PREPL	NA	NA	NA	NA	NA	NA	NA	NA	NA	NA	NA	31.1845	31.4231	31.1871	31.5673	31.238	31.602	31.8195	31.5464	31.0152	31.655	30.8091	30.7162
P17612;Q15136;K7ERP6;K7ENJ5	PRKACA	NA	NA	NA	NA	NA	NA	NA	NA	NA	NA	NA	NA	27.4574	NA	NA	NA	28.2229	24.3541	25.2623	25.2401	NA	NA	29.5898
P22694;A0A0A0MS54;A0A087WVC4;B1APG2;B1APF8;B1APF9;B1APG3;B1APG1;B1APG0;B1APF7	PRKACB	27.5154	27.3798	27.0318	27.0176	26.572	26.682	27.1303	27.0293	27.1449	27.3145	27.193	31.4636	31.432	31.6995	32.0302	31.8092	31.4171	31.4897	31.636	31.442	31.7088	31.7007	31.1841
P13861;H7C1L0;H7C330;C9J830;H7C4A9	PRKAR2A	27.6153	26.8024	27.7819	26.6809	26.8736	26.973	26.8494	26.7596	27.2598	27.2601	27.2133	27.663	27.9764	27.5842	27.6578	27.8673	28.2218	27.7937	27.6733	27.8661	27.6194	27.7925	28.9424
P31323	PRKAR2B	NA	NA	NA	NA	NA	NA	NA	NA	NA	NA	NA	24.9226	25.2573	25.8057	25.6732	25.9199	25.3312	25.4577	25.3349	25.8626	25.2204	25.6102	23.4182
P17252;J3KRN5	PRKCA	28.8477	28.6765	28.1715	28.3728	28.5424	28.2254	28.646	28.0526	28.4959	28.3395	29.4812	NA	NA	NA	NA	NA	NA	NA	NA	NA	NA	NA	NA
P05771;I3L1Z0;H3BV73;I3L148;J3KN97	PRKCB	26.6501	26.5148	24.4617	26.5973	26.2271	25.4168	26.677	26.2621	26.2813	25.7305	26.8465	28.2493	27.5357	27.7823	28.0427	27.7998	27.3608	28.0084	27.6127	27.8289	27.9277	27.6044	27.084
P05129;M0R0I9	PRKCG	NA	NA	NA	NA	NA	NA	NA	NA	NA	NA	NA	30.4907	29.8285	30.1682	30.0657	29.9895	29.9759	30.3695	30.1559	29.77	29.9929	29.8047	29.489
P78527;F5GX40;H0YG84	PRKDC	28.9809	29.3658	27.731	29.1319	28.7024	28.295	29.069	29.2144	28.3902	28.9796	28.9035	NA	NA	NA	NA	NA	NA	NA	NA	NA	NA	NA	NA
A2A2V1;P04156;X6RKS3	PRNP	26.7586	26.2707	26.3653	26.4883	26.2644	25.8734	26.4723	26.2649	26.2104	26.7124	26.1421	NA	NA	NA	NA	NA	NA	NA	NA	NA	NA	NA	NA
Q9UMS4;F5GY56;H0YGF3;F5H2I0;H0YGZ5	PRPF19	NA	NA	NA	NA	NA	NA	NA	NA	NA	NA	NA	32.1668	32.6993	32.3362	32.3563	31.6146	32.4828	31.7846	32.0654	32.5308	31.8167	33.0505	33.2035
Q6P2Q9;I3L0J9;I3L3Z8	PRPF8	28.1725	28.7434	27.3201	28.3511	28.1912	28.077	28.2392	28.4895	27.9036	28.2415	28.1793	NA	NA	NA	NA	NA	NA	NA	NA	NA	NA	NA	NA
P60891;B1ALA9;B7ZB02;A0A0B4J207;P21108;H7C540;B1ALA7;A6NMS2;D3YTJ7	PRPS1	NA	NA	NA	NA	NA	NA	NA	NA	NA	NA	NA	27.4329	27.7505	27.6675	27.7161	27.6695	27.6863	27.7557	27.676	27.7562	27.9061	28.0941	27.7232
O60256;E7EPA1;C9K0K7;I3L0S1;C9JJS3;C9JDU5;C9JDH0;I3L4G9;E7EW35;I3L331;I3L164;I3L1T1;I3L3B8;I3L2J4	PRPSAP2	25.8281	25.4643	26.5682	26.1695	25.5632	25.5223	25.2097	25.1939	25.6297	26.0199	25.8973	NA	NA	NA	NA	NA	NA	NA	NA	NA	NA	NA	NA
A0A1B0GTP1;A0A1B0GTE9;A0A0G2JLL6;Q7Z6L0;A0A1B0GTR2;A0A1B0GU37;H3BN10;A0A1B0GUW9;A0A1B0GTS0;A0A1B0GUR0	PRRT2	NA	NA	NA	NA	NA	NA	NA	NA	NA	NA	NA	29.2935	29.5231	29.6426	29.675	29.5934	29.3526	29.6562	29.4826	29.5106	29.7669	29.5899	29.4354
P07602;C9JIZ6;Q5BJH1;A0A0J9YXB8	PSAP	29.1312	29.0804	29.5672	28.1428	28.6874	29.2524	28.8806	29.5636	29.3833	29.073	28.4743	NA	NA	NA	NA	NA	NA	NA	NA	NA	NA	NA	NA
Q9Y617	PSAT1	28.1775	27.5901	28.6846	27.6798	27.7243	28.0197	27.6087	27.2779	27.9106	28.0327	28.0957	28.9979	29.0127	29.2932	28.9297	28.9833	28.6583	29.1863	29.1902	28.9064	29.1713	28.9351	28.4689
Q9NYI0;B4DKF8;E5RJ29;A0A087X1Z0;A0A087WXD8	PSD3	26.4082	27.8834	25.7931	27.5488	27.3504	27.9442	26.8735	26.9179	26.3655	26.4258	28.4714	24.3247	25.3424	24.5726	22.6227	NA	25.1819	24.5041	24.6761	23.368	23.4339	24.293	25.5627
X5D2R7;P28062;Q5JNW7;A0A140T998	PSM8;PSMB8	26.1591	26.6545	28.1412	27.5748	26.8812	26.8899	26.8119	26.9291	27.1508	27.0942	26.6612	NA	NA	NA	NA	NA	NA	NA	NA	NA	NA	NA	NA
P25786;F5GX11;B4DEV8	PSMA1	30.3733	30.8314	31.8635	31.0778	31.0245	31.2689	30.7521	31.2147	31.1439	31.0666	30.6022	25.0539	26.5289	25.1227	23.6378	25.0279	26.7451	25.5556	25.7186	25.8362	24.8983	25.7242	26.903
A0A024RA52;P25787;C9JCK5;H3BT36;H7C402	PSMA2	30.4122	30.8264	31.9952	31.1629	31.1931	31.0907	30.6832	31.1545	31.2982	31.11	30.5749	27.8358	27.6434	28.1197	27.7904	27.9141	27.0189	28.0834	27.8877	27.697	27.4582	28.1785	27.8233
P25788;H0YJ03;G3V3W4;G3V5N4	PSMA3	29.6716	29.9234	31.0302	30.412	30.1982	30.4974	30.0004	30.3742	30.3252	30.2737	29.8091	NA	NA	NA	NA	NA	NA	NA	NA	NA	NA	NA	NA
P25789;H0YMZ1;H0YL69;H0YN18;H0YMA1;H0YKT8;H0YMI6;H0YLC2;H0YKS0;H0YLS6;H0YMV3	PSMA4	29.4976	29.8634	31.0499	30.23	30.0004	30.2181	29.851	30.2356	30.3497	30.1923	29.6623	27.856	27.3682	27.6097	27.8149	27.4453	27.1605	27.8967	27.5318	27.6331	27.9715	27.8069	27.0254
P28066	PSMA5	30.0884	30.4008	31.6771	30.7748	30.7355	30.991	30.3286	30.7348	30.8133	30.7963	30.2025	25.8791	27.6024	25.0047	24.6146	26.4144	28.3959	26.9028	26.5615	27.1393	26.0271	26.5778	29.6083
P60900;G3V295;G3V5Z7;G3V3I1;G3V3U4;H0YJC4;G3V4S5;G3V2S7	PSMA6	30.3175	30.5396	31.6811	30.9759	31.1067	31.1834	30.5311	31.0284	31.1666	30.8557	30.3485	NA	NA	NA	NA	NA	NA	NA	NA	NA	NA	NA	NA
O14818;H0Y586;Q8TAA3;A0A087WYS6;F5GY34	PSMA7	30.1794	30.573	31.7379	31.2598	31.0291	31.523	30.8224	31.2175	31.2254	30.8234	30.5056	25.2083	25.8029	24.8538	25.1802	25.2884	25.3205	25.2875	25.8108	25.3144	25.1831	25.314	25.3632
P20618	PSMB1	30.0517	30.4065	31.3171	30.6281	30.5278	30.7202	30.4631	30.8314	30.6305	30.6819	30.2048	28.4083	28.6217	28.2416	28.3558	28.2365	28.188	28.4292	28.5938	28.0248	28.4634	28.4039	28.332
P40306;J3QQN1	PSMB10	23.9648	24.0285	25.505	24.3941	24.1351	25.1095	24.4337	24.3183	25.0232	24.2283	24.1617	NA	NA	NA	NA	NA	NA	NA	NA	NA	NA	NA	NA
P49721;A0A087WVV1	PSMB2	29.5665	29.6574	31.0846	30.0665	30.0174	30.2456	29.8128	30.171	30.2524	30.1491	29.6438	29.0293	28.6707	28.833	28.7938	28.7023	28.3701	29.1041	28.5844	28.6543	28.7604	28.4615	27.8196
P49720;A0A087WXQ8;A0A087WY10;A0A087WUL2	PSMB3	29.5447	29.8581	31.0559	30.2254	30.0166	30.3268	29.9869	30.3439	30.289	30.2394	29.6724	NA	NA	NA	NA	NA	NA	NA	NA	NA	NA	NA	NA
P28070	PSMB4	29.4253	29.6573	30.9335	30.1049	30.2507	30.5634	29.6619	30.1279	30.1408	30.0745	29.4664	26.9471	26.5179	26.8358	27.1407	26.7795	26.1658	26.8254	26.565	26.4307	27.005	26.6463	26.0137
P28074;H0YJM8	PSMB5	28.8417	29.394	30.461	29.767	29.7022	29.5816	29.4577	29.8764	29.8004	29.5993	29.2408	26.3413	25.8239	26.5894	26.6043	26.8022	26.3779	25.8303	25.9671	26.4235	26.1013	26.9651	26.0907
P28072;A0A087X2I4;I3L3X7	PSMB6	28.8377	29.3012	30.38	29.5635	29.6016	29.8921	29.1929	29.4776	29.8615	29.55	28.8186	NA	NA	NA	NA	NA	NA	NA	NA	NA	NA	NA	NA
Q99436;Q5TBG5	PSMB7	28.6145	28.6029	29.7816	29.1779	29.1879	29.4819	29.0295	29.1476	29.1614	29.1577	28.6308	NA	NA	NA	NA	NA	NA	NA	NA	NA	NA	NA	NA
A2ACR1;A0A0G2JJA7;P28065;A2ACR0;A0A0G2JJQ0;A0A0G2JJ13;A0A0G2JHI2	PSMB9	27.1339	27.6451	28.9481	28.0925	27.8951	28.3049	27.5268	28.0353	28.1025	27.8791	27.4583	NA	NA	NA	NA	NA	NA	NA	NA	NA	NA	NA	NA
P35998;A0A1W2PQS1;C9JLS9	PSMC2	26.329	26.7721	26.338	26.9501	26.8588	26.9989	27.1301	26.6486	26.4231	26.6471	26.8262	NA	NA	NA	NA	NA	NA	NA	NA	NA	NA	NA	NA
P43686	PSMC4	26.5248	27.143	26.6116	26.9189	27.149	27.4146	27.1763	26.8838	26.6691	26.8987	26.8385	25.3068	24.6216	25.2262	25.1765	24.8928	24.5669	25.1962	25.0143	25.0085	25.1005	24.9868	23.3903
P62195;J3QSA9;J3QQM1;J3KRP2;J3QLH6;J3QSE0;J3QRW1;J3QRR3;J3KTQ9;Q8NB90	PSMC5	26.6887	27.1005	26.9224	27.2227	27.4636	27.4302	27.2744	27.1009	26.8272	27.0565	27.1371	29.3031	29.3542	29.1428	29.4673	29.3325	29.493	29.2543	29.3433	29.3635	29.3916	29.1582	29.6305
Q99460;A0A087WW66;C9J9M4;H7C378;H7BZR6;F8WCE3	PSMD1	27.8302	28.1452	27.5657	28.1768	28.3001	28.5705	28.1553	28.2444	27.8488	27.8023	28.3857	NA	NA	NA	NA	NA	NA	NA	NA	NA	NA	NA	NA
B1AJY7;O75832;B1AJY5;B1AJY6	PSMD10	NA	NA	NA	NA	NA	NA	NA	NA	NA	NA	NA	31.1844	31.1698	30.7663	30.5115	31.3144	31.2912	30.7601	31.0164	31.4284	30.2543	31.6184	32.1561
O00231;J3QRY4;J3QS13;J3KSW3	PSMD11	27.6125	28.0411	27.4089	28.1215	28.129	28.1143	28.1969	28.2568	27.6447	27.7141	28.278	NA	NA	NA	NA	NA	NA	NA	NA	NA	NA	NA	NA
O00232	PSMD12	27.3146	27.6021	27.0591	27.7122	27.5613	27.6494	27.6573	27.771	27.1866	27.4117	27.7551	NA	NA	NA	NA	NA	NA	NA	NA	NA	NA	NA	NA
Q9UNM6;J3KNQ3;A0A087WUL9;H0YD73;E9PL38;E9PQG3;E9PPD2	PSMD13	27.3733	27.6046	26.9978	27.7112	27.6607	27.5796	27.6853	27.61	27.3076	27.3915	27.7244	28.8474	28.0684	28.5359	28.6325	28.7746	27.9686	27.9981	28.0562	28.4134	28.6014	28.7826	27.9097
O00487;C9JW37	PSMD14	26.1764	26.5915	26.2145	27.0899	26.7843	27.1801	26.782	26.9018	26.2326	26.4661	26.7496	NA	NA	NA	NA	NA	NA	NA	NA	NA	NA	NA	NA
Q13200;H7C1H2;H7C2Q3;C9JPC0	PSMD2	27.9568	28.1513	27.8983	28.2194	28.4175	28.5267	28.1459	28.1062	27.9242	27.9752	28.4548	27.9255	28.5982	27.2119	26.8674	27.6918	28.5641	27.2292	28.2959	27.6935	26.7655	27.2624	28.9482
O43242;H0YGV8	PSMD3	28.1092	28.4831	27.6522	28.4569	28.5337	28.575	28.3944	28.4144	27.937	28.1257	28.5659	27.57	26.9873	27.2244	27.1502	27.334	27.2618	27.247	27.2259	27.4143	27.2057	27.3912	27.7141
P55036;A6PVX3;Q5VWC4;H0Y3Y9	PSMD4	NA	NA	NA	NA	NA	NA	NA	NA	NA	NA	NA	29.6164	29.478	29.7718	29.8223	29.842	29.2932	29.526	29.5312	29.7363	29.6612	29.7845	29.4983
Q15008;C9J0E9;C9J7B7;H7C531	PSMD6	26.8962	27.3962	26.9783	27.5182	27.6599	27.797	27.448	27.462	27.0075	27.1531	27.4956	NA	NA	NA	NA	NA	NA	NA	NA	NA	NA	NA	NA
P51665;H3BNT7;H3BTM8;H3BQV2	PSMD7	26.9131	27.8717	27.045	27.5843	27.5193	27.5635	27.4411	27.4942	27.1388	27.3007	27.6311	28.0903	28.0536	28.2553	28.1788	28.0899	27.8888	28.213	28.0843	28.0488	28.348	28.1063	27.5861
R4GMR5;P48556;K7EJR3;K7EJC1;K7ERW6;K7ENY6	PSMD8	25.8071	26.4154	26.016	26.5	26.4332	26.6567	26.3642	26.1581	25.9697	26.1861	26.3026	NA	NA	NA	NA	NA	NA	NA	NA	NA	NA	NA	NA
A0A087X1Z3;Q9UL46;H0YM70;H0YKU2	PSME2	25.3865	24.8565	25.4976	25.1244	24.5658	25.1035	25.0604	24.752	25.3304	25.1548	24.9805	28.1693	28.576	27.767	27.318	27.9421	28.8808	27.7797	28.1278	28.2889	27.2009	28.7418	29.6694
P41222;H0Y5A1;Q5SQ11	PTGDS	29.5736	28.049	28.9784	27.8806	28.9567	29.1295	28.2847	28.9883	29.0447	28.5702	28.7653	28.6072	27.8677	28.2513	27.7827	27.8572	28.2827	28.3459	28.0615	27.9159	28.1799	27.8739	27.2285
A0A087WYT3;Q15185;B4DDC6	PTGES3	NA	NA	NA	NA	NA	NA	NA	NA	NA	NA	NA	NA	NA	NA	NA	24.1076	NA	NA	NA	NA	NA	NA	21.8802
Q9P2B2	PTGFRN	28.0763	28.0051	28.0161	27.7845	27.6346	27.9164	28.0627	28.4819	28.3	27.932	27.3567	NA	NA	NA	NA	NA	NA	NA	NA	NA	NA	NA	NA
Q14914;F2Z3J9;Q5JVP2;F6XGT7	PTGR1	NA	NA	NA	NA	NA	NA	NA	NA	NA	NA	NA	29.3172	29.5308	29.1673	29.222	29.3345	29.7597	29.4405	29.2554	29.4984	29.5005	29.3944	30.381
C9JR52;P21246	PTN	29.3471	28.8861	29.0366	28.029	27.6706	28.0392	28.8359	29.1648	29.5902	28.6032	29.0848	NA	NA	NA	NA	NA	NA	NA	NA	NA	NA	NA	NA
Q06124;A0A1W2PPU4;A0A0U1RRI0;H0YF12	PTPN11	NA	NA	NA	NA	NA	NA	NA	NA	NA	NA	NA	27.1136	26.7674	26.8254	26.8757	26.5234	26.7903	26.8186	26.9176	26.8285	27.0727	26.6201	26.3357
P18433;Q5JWG0	PTPRA	27.0463	26.3371	27.0517	26.1944	26.2598	26.5614	26.4929	26.3016	26.4905	26.679	26.8761	NA	NA	NA	NA	NA	NA	NA	NA	NA	NA	NA	NA
X6R433;A0A0A0MT22;P08575;E9PKH0;M3ZCP1;A0A075B788;A0A140TA77;A0A140TA68;A0A0G2JNW2	PTPRC	26.6088	26.5017	26.9408	26.3371	25.9756	26.1216	26.1653	26.4987	26.4287	26.5815	26.5502	NA	NA	NA	NA	NA	NA	NA	NA	NA	NA	NA	NA
Q3KPI9;F5GWR7;P23468;C9J8S8;C9J6E4;A2A437;A0A1B0GU15	PTPRD	26.6721	26.2419	25.2022	26.0246	26.1836	26.0513	26.3153	26.2081	26.1453	26.1421	25.6214	NA	NA	NA	NA	NA	NA	NA	NA	NA	NA	NA	NA
P23471	PTPRZ1	28.2378	27.6262	27.3447	27.8983	28.6418	28.3226	27.7588	27.6607	27.9776	27.6931	27.6634	27.5923	27.3756	28.2415	28.0686	27.9489	27.9806	27.9221	28.2678	26.9451	28.0243	27.6873	27.4179
Q6NZI2	PTRF	28.5997	28.8237	28.583	27.4646	28.3446	29.0649	28.3543	28.7175	28.6045	28.3984	28.7939	NA	NA	NA	NA	NA	NA	NA	NA	NA	NA	NA	NA
Q00577	PURA	29.6356	31.0876	29.3443	30.2917	31.0265	31.1135	30.6691	30.9499	30.3634	30.0056	30.3547	26.8332	26.6318	27.1396	26.9915	27.2789	26.4356	27.1557	27.1907	27.0339	27.1115	26.859	26.6116
Q96QR8;K7ENC1	PURB	22.9094	25.6659	NA	25.3032	25.7474	26.2018	25.6261	24.8906	24.7798	24.4469	24.6142	NA	NA	NA	NA	NA	NA	NA	NA	NA	NA	NA	NA
P11216;H0Y4Z6	PYGB	30.9623	30.41	30.2538	30.611	29.906	29.8513	30.4375	30.0705	30.2991	30.5169	30.9871	NA	26.5701	26.9974	26.1182	26.9926	26.4406	24.8467	26.294	27.092	26.0326	26.4659	24.7852
P11217	PYGM	29.2371	29.6584	29.2786	29.2097	28.9054	28.7009	29.4087	29.3464	29.029	29.3519	29.5377	25.7486	25.8947	26.7051	26.4566	26.4502	25.2189	26.1411	25.9929	26.1401	26.6515	26.0691	25.1077
P09417;B7Z415;D6RGG7;H0Y8F7;D6RHJ7	QDPR	29.0412	28.5053	29.1733	28.3731	29.4689	29.4277	28.7595	29.2345	29.0738	28.9549	28.1803	26.4167	26.2681	26.9382	27.0079	26.6379	26.3685	26.3136	26.9681	26.3965	27.0421	26.6635	26.0823
Q15274;C9JCJ5;H3BP73	QPRT	NA	NA	NA	NA	NA	NA	NA	NA	NA	NA	NA	27.6718	27.8057	28.1199	28.1547	27.9612	27.4007	27.8321	27.982	27.6661	27.6008	27.9439	27.755
P61026	RAB10	28.9892	28.3906	28.5549	28.2084	28.09	28.8193	28.3123	27.9975	28.5947	28.4331	28.7972	NA	NA	NA	NA	NA	NA	NA	NA	NA	NA	NA	NA
Q15907;M0R2D0	RAB11B	28.7627	28.217	28.531	27.7833	28.3107	28.6173	28.4276	28.0539	28.295	28.4648	28.5256	NA	NA	NA	NA	NA	NA	NA	NA	NA	NA	NA	NA
Q15907;H3BMH2;H3BSC1;P62491;B4DQU5;M0R2D0	RAB11B;RAB11A	NA	NA	NA	NA	NA	NA	NA	NA	NA	NA	NA	31.5238	31.2094	31.2182	31.209	31.4408	31.1064	31.3717	31.1467	31.1745	31.4143	31.0628	30.5903
P61106;X6RFL8	RAB14	29.7635	29.1769	29.3467	29.5041	29.4213	29.5816	29.524	29.145	29.3206	29.5012	29.4788	32.2822	29.2807	31.283	30.1925	30.0152	30.9987	30.5034	29.7374	29.9925	28.8097	29.8255	29.6724
Q9NP72;A0A087X163;Q5W0J0;H0Y6T8	RAB18	27.5941	26.8474	26.5612	26.9327	26.8284	26.9309	27.161	26.8932	26.7453	27.1082	27.3535	29.6263	27.8119	29.1971	29.032	29.1212	27.752	28.0624	27.9745	28.4237	28.4508	28.93	28.4421
P62820;E7END7	RAB1A	31.0569	30.1951	30.2001	30.0096	30.0719	30.4177	30.163	29.9091	30.1494	30.4447	30.694	25.2908	25.3053	25.6153	25.396	25.4982	25.1863	NA	24.7203	25.3472	25.3412	NA	NA
Q9H0U4;E9PLD0;Q92928	RAB1B	28.5128	27.6975	27.7614	27.4891	27.7752	27.9838	27.6127	27.3999	27.6177	28.022	27.9655	NA	NA	NA	NA	NA	NA	NA	NA	NA	NA	NA	NA
Q9H0U4;E9PLD0;Q92928	RAB1B;RAB1C	NA	NA	NA	NA	NA	NA	NA	NA	NA	NA	NA	30.9237	30.1951	30.4349	30.194	30.6452	29.5083	30.0852	30.4876	30.2519	29.4169	30.5301	30.4131
Q9UL25	RAB21	26.5299	26.0942	26.7147	25.6277	25.7629	26.2284	25.7597	25.9134	26.1526	26.2854	26.2044	27.7412	27.1092	27.8248	27.7694	27.3626	26.9037	27.5463	27.2584	27.3619	27.3056	26.9809	26.2316
P61019;E9PKL7;H7C125	RAB2A	29.9287	29.5689	29.4041	29.5544	29.694	30.0328	29.7706	29.4051	29.4735	29.6278	30.0274	25.8655	25.1009	25.7645	25.9664	25.9579	24.9718	25.8006	25.4065	25.4986	25.0515	25.7579	25.0583
Q15286;F5H157;F5H7F8	RAB35	26.9021	26.0068	25.819	26.0198	26.0523	26.0199	26.206	25.8269	26.0243	26.2056	26.4278	NA	NA	NA	NA	NA	NA	NA	NA	NA	NA	NA	NA
P20336;S4R3Q3;M0R257	RAB3A	28.4748	27.9311	28.0419	28.1496	28.381	28.3329	28.6825	28.0437	28.1645	28.2822	28.1602	27.9679	28.3958	28.1369	28.5437	28.0366	28.3006	28.2562	28.487	28.3209	28.4731	28.2649	28.1568
Q96E17	RAB3C	NA	NA	NA	NA	NA	NA	NA	NA	NA	NA	NA	28.113	27.7467	28.1002	28.4761	28.0553	27.9744	28.047	28.0224	27.9786	28.1729	28.1152	26.9633
P61020;F8VUA5;F8WCY6;F8WD79;F8VPW9;F8VSF8;F8VWZ7	RAB5B	NA	NA	NA	NA	NA	NA	NA	NA	NA	NA	NA	NA	24.3869	NA	NA	NA	24.9537	NA	NA	NA	NA	NA	25.4
P51148;K7ENY4;K7ERI8;K7ERQ8;F8VVK3;F8VVZ0	RAB5C	27.7414	27.2099	27.8486	27.4171	27.5156	27.7053	27.5246	27.5957	27.7037	27.4291	27.7275	NA	25.4734	23.1677	NA	24.1207	26.0668	24.7158	24.4961	25.0222	24.0134	24.1848	26.4922
P20340;F5H3K7;F5GX61	RAB6A	NA	NA	NA	NA	NA	NA	NA	NA	NA	NA	NA	28.8947	28.94	28.8992	29.1368	28.9449	28.5657	28.9961	29.0779	28.9685	29.1097	28.8627	28.1736
Q9NRW1;C9JU14;J3KR73;C9J0I2	RAB6B	29.832	29.1391	29.165	29.309	29.2782	29.5846	29.4782	29.1868	29.2645	29.3741	29.6109	29.3283	29.6386	29.6059	29.5205	29.5425	29.472	29.5539	29.6803	29.6228	29.157	29.867	29.7091
P51149;C9J8S3;C9J592;C9J4V0;C9J4S4;C9IZZ0;C9J7D1	RAB7A	29.9126	28.9148	29.5992	28.7028	28.8681	29.2158	29.0327	28.7915	29.138	29.3916	29.3949	28.9228	29.6617	28.9546	28.9656	28.6716	29.6257	28.7647	29.4203	29.4708	28.4914	29.9313	30.6188
Q92696;H0YLH3;H0YLG7;H0YKZ8;H0YMG5;H0YKP6	RABGGTA	NA	NA	NA	NA	NA	NA	NA	NA	NA	NA	NA	28.0095	27.3961	28.3741	29.0938	28.9942	28.6417	28.1113	28.3394	27.7557	28.6814	28.6981	27.9111
P63000;B1AH77;B1AH80;P15153;B1AH78	RAC1	29.2168	29.1197	29.6479	29.8531	29.4194	28.8931	29.1355	28.9693	29.3506	29.2643	29.6526	28.4417	28.7076	27.8404	27.4911	27.9578	29.0645	28.3473	28.4203	28.4666	28.1535	27.8784	29.3842
P54727;Q5W0S5;Q5W0S4;H0Y579	RAD23B	NA	NA	NA	NA	NA	NA	NA	NA	NA	NA	NA	25.6737	25.3712	25.4007	25.4712	25.4472	25.6135	25.995	25.3993	25.8259	25.8402	25.3311	24.8092
P11233;H7C3P7	RALA	NA	NA	NA	NA	NA	NA	NA	NA	NA	NA	NA	31.1124	31.7991	31.3099	31.2002	31.3633	31.9504	31.457	31.623	31.6319	31.4533	31.7614	32.4741
P11233;H7C3P7;C9JPE8;C9JYR1;F8WEQ6	RALA;RALB	30.1808	29.6463	29.8469	29.7853	29.752	30.0819	29.586	29.3919	29.583	29.9056	30.0745	NA	NA	NA	NA	NA	NA	NA	NA	NA	NA	NA	NA
P11234;C9J6B1;C9JQB3	RALB	26.6033	26.2144	26.6561	26.2091	26.5057	26.37	26.0953	25.4482	26.1142	26.428	26.7074	NA	NA	NA	NA	NA	NA	NA	NA	NA	NA	NA	NA
Q86X10;A2A2F0;A0A0J9YW54	RALGAPB	25.864	27.0447	22.8538	25.747	25.3476	25.6117	25.2939	25.8198	24.4754	25.2866	26.4083	NA	NA	NA	NA	NA	NA	NA	NA	NA	NA	NA	NA
B5MDF5;P62826;J3KQE5;F5H018;H0YFC6;B4DV51;A0A087X0W0	RAN	28.014	27.6985	28.7663	27.6932	27.2041	27.204	27.3635	27.1649	27.9311	28.0157	28.0086	29.6155	30.1598	30.2511	30.1877	30.1549	29.8227	29.5372	30.2926	29.7896	30.2652	30.0841	29.6066
C9JJ34;P43487;F6WQW2;C9JXG8;C9JDM3;C9JGV6;C9JIC6	RANBP1	NA	NA	NA	NA	NA	NA	NA	NA	NA	NA	NA	31.0318	31.22	31.255	31.1617	30.9172	30.9203	31.0318	31.1252	31.0273	30.9718	30.969	31.2038
P61224;E7ESV4;F5H7Y6;F5GX62;F5H6R7;F5H004;F5GYB5;F5H0B7;F5H500;A6NIZ1;F5H077;F5GWU8;F5H491;F5H4H0;F5GYH7;F5H823;B7ZB78;F5GZG1;F8WBC0	RAP1B	30.4962	29.3009	30.226	29.4418	29.4773	29.672	29.4588	29.3754	29.7908	29.8913	29.8777	NA	NA	NA	NA	NA	NA	NA	NA	NA	NA	NA	NA
P52306;H0Y8M2;D6RBC6;D6RHH8;D6RB97;D6REZ0;D6RC12	RAP1GDS1	NA	NA	NA	NA	NA	NA	NA	NA	NA	NA	NA	26.9944	26.7336	27.0774	27.0029	26.8158	26.6165	27.0346	26.9749	26.63	27.2733	27.0503	26.704
P10114;F6U784;Q9Y3L5;A0A087X2C3	RAP2A;RAP2C	26.5747	25.9082	25.7161	26.4329	26.7621	26.1952	26.2315	25.8233	26.1617	26.0281	26.6292	NA	NA	NA	NA	NA	NA	NA	NA	NA	NA	NA	NA
P61225	RAP2B	27.905	27.109	27.4844	27.4932	27.6693	27.3457	27.5614	27.0656	27.5148	27.4957	27.7451	NA	NA	NA	NA	NA	NA	NA	NA	NA	NA	NA	NA
E9PGC0;P20936	RASA1	26.3731	26.4585	26.4627	25.8518	25.8356	25.7966	25.4237	26.0926	26.3161	26.2308	26.2325	27.2393	27.1704	27.4398	27.6214	27.4315	27.0136	27.3665	27.2644	27.0411	27.7073	27.3177	26.9056
P09455;A0A0A0MTB9;H0YAK8;A0A0A0MQT0	RBP1	NA	NA	NA	NA	NA	NA	NA	NA	NA	NA	NA	23.3618	26.6106	NA	NA	22.9488	27.6117	23.6846	25.1378	25.3356	22.6558	NA	28.2061
P62877	RBX1	NA	NA	NA	NA	NA	NA	NA	NA	NA	NA	NA	26.4043	25.8565	25.8212	25.5844	26.0647	25.8761	26.4493	25.843	25.8686	26.3951	25.94	24.3825
Q14257;H0YL43;A8MXP8	RCN2	26.6591	26.5595	24.5281	25.8106	25.9978	25.5087	25.46	25.9215	25.3695	26.0404	25.9482	30.4467	30.4099	30.7007	30.5148	30.6473	30.6464	30.3915	30.4764	30.5286	30.493	31.0228	30.7188
Q8TC12;G3V2G6;G3V234;H0YJ46;H0YIZ8;H0YJ10	RDH11	27.1617	27.4492	24.6051	27.0548	27.0044	26.4234	26.8927	27.4596	25.6731	26.7041	27.2918	NA	NA	NA	NA	NA	NA	NA	NA	NA	NA	NA	NA
P35241;E9PKN5	RDX	29.5226	30.4028	30.7322	29.6989	29.8625	30.3536	29.4637	29.3027	29.7871	30.1632	30.1111	27.5655	28.2177	27.6395	27.2838	27.3543	28.6287	27.3668	27.4791	27.7025	26.8311	28.0992	29.7281
B4DE60;Q9BRK0;A0A087WV88;H0YAC5	REEP2	NA	NA	NA	NA	NA	NA	NA	NA	NA	NA	NA	26.0316	26.084	26.0401	26.1648	25.8701	25.4986	26.06	26.3783	25.8864	26.3327	26.0943	25.7072
Q00765;E2QRG8;B7Z332;B7Z510;H0Y8J8	REEP5	27.2757	25.8114	26.0767	26.8508	28.5689	29.0291	27.301	27.9414	26.5894	26.4634	27.1265	NA	NA	NA	NA	NA	NA	NA	NA	NA	NA	NA	NA
Q52LD8;H7BZ31;C9J6C2;U3KPZ2	RFTN2	27.0336	26.6302	27.6049	26.7532	26.6242	26.9324	26.7065	26.6454	27.0912	26.9817	26.7168	NA	NA	NA	NA	NA	NA	NA	NA	NA	NA	NA	NA
Q15493	RGN	NA	NA	NA	NA	NA	NA	NA	NA	NA	NA	NA	30.6592	30.945	29.4089	29.8825	30.0661	31.1348	30.6851	30.5551	30.8516	30.4708	29.6704	30.8113
P61586;C9JNR4;C9JX21;Q5JR07;Q5JR05;U3KQA9;U3KQV3;C9JRM1;Q5JR06;E9PN11;E9PLA2	RHOA;RHOC	28.327	28.0002	28.9161	28.4116	27.9822	28.0913	28.1404	28.0583	28.3478	28.357	28.39	27.2958	27.0805	27.1561	27.1249	27.0108	26.8957	27.0349	26.9004	27.2283	27.1699	26.5693	26.2118
P62745	RHOB	28.0557	28.0329	27.4476	28.6302	28.0434	27.679	28.301	28.1996	28.1895	27.9896	27.8411	NA	NA	NA	NA	NA	NA	NA	NA	NA	NA	NA	NA
P84095	RHOG	26.6094	26.3948	26.6442	26.0094	26.2965	26.3964	26.2432	26.424	26.5067	26.4708	26.1332	NA	NA	NA	NA	NA	NA	NA	NA	NA	NA	NA	NA
P13489;H0YCR7;E9PMJ3;E9PLZ3;E9PIM9;E9PIK5;E9PMN0;E9PMA9;E9PR82;E9PMI1	RNH1	26.5842	26.3028	26.8167	26.0385	25.9105	25.7079	26.1471	26.1607	26.6014	26.4588	26.2476	27.3902	26.8331	27.1765	27.1178	27.6995	27.3631	27.0929	26.5223	26.6918	25.6319	27.2708	27.863
Q9H4A4;A6NKB8;A0A087WU27;A0A087WUS4;C9JMZ3;H7C2T3	RNPEP	NA	NA	NA	NA	NA	NA	NA	NA	NA	NA	NA	24.6349	25.8276	24.3606	24.69	24.1585	26.1906	24.9739	24.5758	25.7801	25.0315	24.0684	26.2948
O75116;E9PF63;D6REE7;Q14DU5;C9JFJ0;A0A0U1RQV4;Q13464	ROCK2	NA	NA	NA	NA	NA	NA	NA	NA	NA	NA	NA	26.8303	26.2266	26.8792	26.7077	26.7307	26.0688	26.778	26.6734	26.3554	26.8594	26.6301	25.9242
F8VP47;Q9Y2J0;F8VVK8;F8W1K7;F8VTR7;A0A0G2JKH4;A0A087WZX8;Q14184	RPH3A	NA	NA	NA	NA	NA	NA	NA	NA	NA	NA	NA	29.0528	28.8842	28.7441	28.9467	28.3228	29.0446	29.2099	29.1369	28.661	29.1643	28.8034	28.2466
P27635;X1WI28;B8A6G2;A6QRI9;Q96L21	RPL10	26.6504	28.0479	26.7242	27.9272	27.8472	27.7364	27.8137	28.0524	27.2797	27.3277	27.3091	NA	NA	NA	NA	NA	NA	NA	NA	NA	NA	NA	NA
P62906	RPL10A	25.4233	31.4249	28.9942	29.9247	29.6583	29.5003	30.4211	26.3235	27.814	29.1388	28.9556	NA	NA	NA	NA	NA	NA	NA	NA	NA	NA	NA	NA
P62913;Q5VVC8;Q5VVC9	RPL11	26.6279	28.0993	26.9665	27.6783	27.3565	27.3702	27.7448	27.5108	27.3807	27.4967	26.802	NA	NA	NA	NA	NA	NA	NA	NA	NA	NA	NA	NA
P30050	RPL12	28.0593	30.4388	28.989	30.0422	30.1374	30.0193	30.188	29.21	29.4443	29.489	28.9445	27.292	27.3258	27.2725	27.3977	27.5065	26.6623	27.0995	27.5591	27.1818	27.3825	27.1213	26.7519
P26373;J3QSB4;H3BTH3	RPL13	27.7232	29.4196	27.4495	29.0595	28.8649	28.8361	28.9107	29.2035	28.1887	28.4616	28.3616	NA	NA	NA	NA	NA	NA	NA	NA	NA	NA	NA	NA
P40429;M0QYS1;Q8J015;Q6NVV1;M0QZU1;A0A096LPE0	RPL13A;RPL13a	27.5671	28.9286	27.2014	28.4975	28.1272	27.947	28.5053	28.9673	28.2113	28.1164	27.6698	NA	NA	NA	NA	NA	NA	NA	NA	NA	NA	NA	NA
E7EPB3;P50914	RPL14	27.7063	29.9646	27.6738	29.2867	28.735	28.6703	29.4785	29.5212	28.8265	28.7037	28.5223	NA	NA	NA	NA	NA	NA	NA	NA	NA	NA	NA	NA
E7EQV9;P61313;E7ENU7;E7EX53;E7ERA2	RPL15	28.394	29.7341	27.9825	27.8363	28.9582	28.553	29.924	29.7872	28.9542	28.832	28.6932	NA	NA	NA	NA	NA	NA	NA	NA	NA	NA	NA	NA
A0A087WXM6;J3QQT2;J3KRX5;A0A0A6YYL6;P18621;J3QLC8;A0A0A0MRF8;J3KRB3;A0A087WWH0;J3QS96;A0A087WY81;J3KSJ0	RPL17;RPL17-C18orf32	26.9329	28.2968	26.5465	28.1633	28.0925	27.4147	28.3185	28.2259	27.3946	27.6848	27.2717	NA	NA	NA	NA	NA	NA	NA	NA	NA	NA	NA	NA
H0YHA7;J3QQ67;Q07020;G3V203;F8VUA6;F8VYV2;A0A075B7A0	RPL18	27.9514	30.2618	28.5906	29.8244	29.5089	29.2798	30.0216	29.4538	29.0616	29.2614	28.9964	NA	NA	NA	NA	NA	NA	NA	NA	NA	NA	NA	NA
Q02543;M0R1A7;M0R117;M0R3D6;M0R0P7	RPL18A	27.3504	29.1439	27.4421	28.583	28.5153	27.8962	29.0805	29.1643	28.3257	28.2545	27.9561	NA	NA	NA	NA	NA	NA	NA	NA	NA	NA	NA	NA
J3QR09;J3KTE4;P84098;J3QL15	RPL19	26.4683	27.623	26.1026	27.601	27.5122	27.6642	27.5889	27.5391	26.9515	26.9146	26.8226	NA	NA	NA	NA	NA	NA	NA	NA	NA	NA	NA	NA
P46778;G3V1B3;M0R181;M0R3I5	RPL21	28.093	29.1407	28.1585	29.048	29.1349	28.6537	28.8715	29.5238	28.7147	28.5945	28.5727	NA	NA	NA	NA	NA	NA	NA	NA	NA	NA	NA	NA
P35268	RPL22	27.4256	28.727	27.3569	28.2966	27.857	27.6896	28.5338	29.0306	28.1979	28.1007	27.4729	NA	NA	NA	NA	NA	NA	NA	NA	NA	NA	NA	NA
P61353;K7ELC7;K7EQQ9;K7ERY7	RPL27	28.5826	30.7267	28.4689	30.0877	30.1888	29.842	30.4361	30.1664	29.2541	29.5988	29.6121	NA	NA	NA	NA	NA	NA	NA	NA	NA	NA	NA	NA
E9PLL6;P46776;E9PJD9;E9PLX7	RPL27A	27.3771	28.7926	27.3924	28.6648	28.3322	27.8412	28.9049	28.7978	28.1684	28.1238	27.8122	NA	NA	NA	NA	NA	NA	NA	NA	NA	NA	NA	NA
P39023;G5E9G0;H7C422;B5MCW2;H7C3M2;F8WCR1	RPL3	28.9575	30.3223	28.948	30.0478	29.7495	29.3647	30.316	30.4158	29.464	29.714	29.5418	NA	NA	NA	NA	NA	NA	NA	NA	NA	NA	NA	NA
E5RI99;P62888;A0A0B4J213;E5RJH3;A0A0C4DH44	RPL30	25.9002	29.7748	26.5064	28.7941	29.001	29.4325	29.4436	28.4633	27.4382	27.791	28.1432	NA	NA	NA	NA	NA	NA	NA	NA	NA	NA	NA	NA
F8W727;D3YTB1;P62910;D3YTI8	RPL32	26.6534	28.0189	26.0029	27.4303	27.4857	27.242	27.6667	27.9633	27.2326	27.017	27	NA	NA	NA	NA	NA	NA	NA	NA	NA	NA	NA	NA
P42766;F2Z388	RPL35	28.0132	28.4173	27.3683	28.2444	28.4624	28.1979	28.2602	28.8593	28.2404	27.9487	27.9453	NA	NA	NA	NA	NA	NA	NA	NA	NA	NA	NA	NA
P18077;F8WBS5;F8WB72;C9K025	RPL35A	27.3212	29.259	27.6718	28.7346	28.684	28.5093	28.8374	28.774	28.2674	28.3464	28.0583	NA	NA	NA	NA	NA	NA	NA	NA	NA	NA	NA	NA
Q9Y3U8;J3QSB5;J3KTD3	RPL36	26.8651	28.6794	26.5303	28.2856	28.2937	28.0891	28.6363	28.7772	27.4656	27.7966	27.4695	NA	NA	NA	NA	NA	NA	NA	NA	NA	NA	NA	NA
P36578;H3BM89;H3BTP7;H3BU31	RPL4	29.1011	31.0023	29.1116	30.3977	30.2422	29.8316	30.6403	30.4224	29.8778	30.0933	29.5168	26.6673	26.281	26.6209	26.4821	26.972	26.4267	26.6209	26.0609	26.5263	26.4512	26.2725	25.8632
P46777;Q5T7N0	RPL5	26.3224	27.3541	26.4576	27.1364	26.9951	26.7619	27.3706	27.8845	27.5554	26.7543	26.3084	NA	NA	NA	NA	NA	NA	NA	NA	NA	NA	NA	NA
Q02878;F8VZ45;U3KQR5;F8VR69;F8VZA3;F8VWR1;F8VU16	RPL6	29.7551	31.2715	29.946	30.9988	30.7556	30.4514	31.0348	31.0493	30.5157	30.5696	30.1855	26.8077	28.1747	26.5645	25.4591	26.4013	28.8615	27.1424	27.4805	27.4957	26.7299	27.4209	29.8912
P18124;A8MUD9;C9JIJ5;C9JZ88	RPL7	30.2629	31.5379	30.3384	31.1339	30.8832	30.4874	31.2509	31.4355	30.823	30.9562	30.5204	NA	NA	NA	NA	NA	NA	NA	NA	NA	NA	NA	NA
P62424;Q5T8U2	RPL7A	29.0395	30.7361	29.132	30.3177	30.0422	29.9548	30.5471	30.6421	29.6674	29.9643	29.738	NA	NA	NA	NA	NA	NA	NA	NA	NA	NA	NA	NA
E9PKZ0;P62917;G3V1A1;E9PKU4;E9PP36	RPL8	27.5394	29.8061	27.4953	29.0254	28.8366	28.5937	29.3693	29.6676	28.795	28.4488	28.5546	NA	NA	NA	NA	NA	NA	NA	NA	NA	NA	NA	NA
P32969;H0Y9V9;D6RAN4;E7ESE0;H0Y9R4	RPL9	27.9467	29.5795	28.1559	29.1238	29.0454	28.3587	29.5593	28.6834	28.5288	28.9648	28.4419	NA	NA	NA	NA	NA	NA	NA	NA	NA	NA	NA	NA
P05388;F8VWS0;F8VW21;F8VU65;F8VPE8;F8VZS0;G3V210;Q8NHW5;F8VQY6;F8VRK7;F8VWV4;F8W1K8;F8VS58	RPLP0;RPLP0P6	28.7032	31.2701	29.6098	30.7839	30.6585	30.508	31.2039	29.8793	29.9751	30.3268	29.6438	NA	NA	NA	NA	NA	NA	NA	NA	NA	NA	NA	NA
P05386	RPLP1	28.35	31.2167	29.343	30.248	30.7189	30.81	30.7652	29.2979	29.7858	29.9676	29.4144	NA	NA	NA	NA	NA	26.1656	NA	24.2828	NA	NA	NA	26.5706
P05387;H0YDD8	RPLP2	29.2981	32.0945	30.2034	31.2165	31.6821	32.2128	31.6094	30.5119	30.7269	30.8354	30.178	28.8912	28.5272	28.9641	28.7936	28.8605	28.6069	28.6062	28.4826	28.9026	28.7604	28.7482	29.3033
P04843;B7Z4L4;F8WF32	RPN1	28.1083	28.0354	27.5649	27.1749	27.3596	27.3452	27.627	27.4995	27.7585	27.6461	28.229	NA	NA	NA	NA	NA	NA	NA	NA	NA	NA	NA	NA
P04844;Q5JYR4;Q5JYR7;F2Z3K5;H0Y5M1	RPN2	27.5026	27.3199	27.0335	26.0548	26.3754	26.5372	26.5423	26.4362	26.8737	26.9494	27.5206	NA	NA	NA	NA	NA	NA	NA	NA	NA	NA	NA	NA
A0A1W2PQS6;F6U211;P46783;S4R435;Q9NQ39	RPS10;RPS10-NUDT3	26.3779	29.1732	27.9048	28.8823	27.8654	27.9907	29.0117	27.3656	27.5175	28.4196	27.6652	NA	NA	NA	NA	NA	NA	NA	NA	NA	NA	NA	NA
P25398	RPS12	24.3647	28.1584	26.4631	27.3574	27.0029	27.4948	28.1368	26.3485	26.3146	26.945	25.9414	NA	NA	NA	NA	NA	NA	NA	NA	NA	NA	NA	NA
P62277;J3KMX5;E9PS50	RPS13	28.8456	30.3937	29.4308	30.1055	29.5523	29.6452	30.2814	29.9359	29.6167	29.7551	29.6996	NA	NA	NA	NA	NA	NA	NA	NA	NA	NA	NA	NA
P62263;H0YB22;E5RH77	RPS14	24.348	27.1351	26.033	27.1829	26.5598	27.4943	27.2406	25.3877	25.6945	26.3062	25.8426	NA	NA	NA	NA	NA	NA	NA	NA	NA	NA	NA	NA
K7ELC2;P62841;K7EM56;A0A0B4J2B4;K7EJ78;S4R417;K7EQJ5;S4R456	RPS15	27.3313	29.0508	27.8193	28.734	28.5264	27.9715	28.9526	28.5351	28.1144	28.4625	27.9677	NA	NA	NA	NA	NA	NA	NA	NA	NA	NA	NA	NA
P62244;I3L3P7;I3L246;H3BVC7;H3BV27;H3BT37;I3L303	RPS15A	27.9864	30.2984	29.1124	29.6328	29.4749	29.7553	30.0002	28.7998	29.0412	29.4167	29.0706	NA	NA	NA	NA	NA	NA	NA	NA	NA	NA	NA	NA
P62249;M0R210;M0R3H0;M0R1M5;Q6IPX4;M0QX76	RPS16	29.1803	30.6589	29.8669	30.5056	29.9644	29.8553	30.525	29.9358	29.944	30.1593	29.741	NA	NA	NA	NA	NA	NA	NA	NA	NA	NA	NA	NA
P08708;H0YN88;A0A075B716;H0YN73	RPS17	27.8781	29.1696	28.1052	28.8183	28.7632	28.6952	28.8858	28.7133	28.2578	28.8381	27.9346	NA	NA	NA	NA	NA	NA	NA	NA	NA	NA	NA	NA
P62269;A0A0G2JQH2;Q5GGW2;J3JS69	RPS18	27.9939	29.6346	28.4789	29.4806	28.9456	29.1907	29.5016	28.9997	28.8927	28.9632	28.6506	NA	NA	NA	NA	NA	NA	NA	NA	NA	NA	NA	NA
P39019;M0R2L9;M0QXK4;M0QYF7;M0R140;A0A075B6E2	RPS19	26.4203	30.2907	28.7077	29.3393	29.0118	29.6747	29.6511	27.1853	28.2266	28.8839	28.2104	NA	NA	NA	NA	NA	NA	NA	NA	NA	NA	NA	NA
P15880;H0YEN5;E9PQD7;E9PMM9;I3L404;E9PPT0;E9PM36;H3BNG3;H0YE27	RPS2	28.7216	30.3203	28.7288	29.895	29.6722	29.7695	30.1939	29.7886	29.3241	29.6192	29.1264	NA	NA	NA	NA	NA	NA	NA	NA	NA	NA	NA	NA
Q8WVC2;Q9BYK1;P63220;Q9BYK2	RPS21	NA	23.5932	23.5264	24.8194	NA	24.8249	24.175	NA	24.583	23.5144	NA	29.8094	29.4733	29.708	29.7256	29.6075	29.962	30.1855	30.0581	29.5804	29.733	29.8205	28.8424
P62851	RPS25	27.9595	29.3417	28.1672	28.942	28.4957	28.1408	28.6835	29.2616	28.482	28.7626	28.3362	NA	NA	NA	NA	NA	NA	NA	NA	NA	NA	NA	NA
P62979	RPS27A	NA	NA	NA	NA	NA	NA	NA	NA	NA	NA	NA	NA	NA	NA	NA	24.326	25.0515	NA	24.1843	NA	NA	NA	26.9863
P62979;J3QS39;J3QTR3;F5H6Q2;F5GYU3;F5H2Z3;F5H265;B4DV12;F5H388;F5H747;F5GXK7;J3QKN0;Q5PY61;Q96C32;P62987;P0CG47;P0CG48;J3QSA3;F5GZ39;M0R1V7;Q49A90;M0R1M6;M0R2S1	RPS27A;UBB;UBC;UBA52	27.9779	28.7235	28.7418	27.9103	28.3802	28.984	28.3705	28.4513	28.4351	28.4511	28.0061	NA	NA	NA	NA	NA	NA	NA	NA	NA	NA	NA	NA
P62857	RPS28	NA	24.7446	23.2968	24.7826	23.8751	26.4119	24.7884	NA	24.155	24.6365	23.4028	NA	NA	NA	NA	NA	NA	NA	NA	NA	NA	NA	NA
P62273;A0A087WTT6	RPS29	24.7091	NA	NA	NA	27.2585	27.1301	28.1102	27.471	25.1746	NA	NA	NA	NA	NA	NA	NA	NA	NA	NA	NA	NA	NA	NA
P23396;E9PL09;E9PPU1;F2Z2S8;H0YCJ7;H0YF32;H0YEU2;E9PQ96;E9PJH4;E9PK82;E9PSF4;E9PQX2;H0YES8	RPS3	28.9084	31.1164	30.0139	30.7574	30.3397	30.4019	30.8995	29.6656	29.7837	30.4324	29.9107	NA	NA	NA	NA	NA	NA	NA	NA	NA	NA	NA	NA
P61247;D6RG13;D6RAT0;E9PFI5;H0Y8L7;H0Y9Y4;D6R9B6;D6RI02	RPS3A	28.3766	30.5484	29.0421	30.0179	29.2261	29.4524	30.1641	29.6049	29.331	29.6293	29.3153	NA	NA	NA	NA	NA	NA	NA	NA	NA	NA	NA	NA
P62701;Q8TD47	RPS4X	29.887	31.306	30.17	30.983	30.3406	30.1279	31.0885	30.6731	30.5124	30.6709	30.4382	NA	NA	NA	NA	NA	NA	NA	NA	NA	NA	NA	NA
M0R0F0;P46782;M0R0R2;M0QZN2	RPS5	27.12	28.913	27.4776	28.3429	27.8015	28.4209	28.7228	27.37	27.7041	28.3533	27.3182	NA	NA	NA	NA	NA	NA	NA	NA	NA	NA	NA	NA
P62753;A2A3R7	RPS6	28.2099	30.0238	28.6808	29.6169	29.0328	29.03	29.6109	29.108	28.9924	29.4404	28.3277	NA	NA	NA	NA	NA	NA	NA	NA	NA	NA	NA	NA
P62081;B5MCP9	RPS7	28.4595	29.7947	28.8061	29.3375	28.7194	29.0074	28.9785	29.1482	28.9927	29.1205	29.0318	27.765	27.5293	27.8796	27.7926	27.5062	27.41	27.6145	27.7176	28.0579	27.9351	27.4415	27.4602
P62241;Q5JR95	RPS8	29.1974	31.0872	29.4482	30.4944	29.9833	29.4568	31.029	30.54	30.1909	30.2419	29.671	30.4742	30.4523	30.5516	30.7291	30.6636	29.5908	30.1987	30.6582	30.1357	30.176	30.5652	30.418
A0A024R4M0;P46781;B5MCT8;C9JM19;F2Z3C0;A8MXK4	RPS9	28.7999	30.8946	29.2598	30.4663	30.3503	30.3089	30.7455	29.9741	29.8313	29.9576	29.5514	NA	NA	NA	NA	NA	NA	NA	NA	NA	NA	NA	NA
C9J9K3;A0A0C4DG17;P08865;F8WD59	RPSA	25.393	28.3226	27.6112	27.6539	26.9387	28.0466	27.935	26.7111	27.2856	27.3967	26.5639	NA	25.2852	NA	NA	24.5689	27.589	NA	24.98	NA	NA	NA	28.6778
P10301;E9PQK5;E9PQC5	RRAS	27.6903	27.1552	28.0626	26.9203	26.5328	26.6747	26.8097	26.817	27.3725	27.4329	27.42	NA	NA	NA	NA	NA	NA	NA	NA	NA	NA	NA	NA
Q15404	RSU1	NA	NA	NA	NA	NA	NA	NA	NA	NA	NA	NA	31.6511	31.8568	31.7974	31.427	30.8277	31.7437	31.3732	31.9649	31.7001	31.8997	31.7196	31.6883
Q9Y3I0	RTCB	NA	NA	NA	NA	NA	NA	NA	NA	NA	NA	NA	30.7781	30.6455	30.8742	30.8935	30.5964	30.2924	30.586	30.7011	30.7471	31.0261	30.6093	30.1282
Q2NKQ5;Q16799;A8MT72	RTN1	29.025	28.7389	27.4705	28.9716	29.0903	29.3033	28.9098	29.091	28.0498	28.6524	29.2151	29.1276	29.0218	28.7338	29.0056	28.8532	29.3778	29.1487	29.0513	29.1668	28.9823	28.2261	29.5385
O95197;F5H617;F5H891;F5GWG7	RTN3	28.0065	27.7379	26.8276	28.0807	28.1746	28.3112	27.9431	28.4666	27.5056	27.5542	28.3071	26.9469	28.3187	26.7409	27.1199	27.5234	28.7919	27.7292	27.9443	27.6607	27.6868	27.334	28.8926
Q9NQC3	RTN4	30.3244	29.8181	29.2707	29.7541	29.8372	30.1783	29.8148	29.9372	29.5221	29.7806	30.3266	25.1017	25.8743	24.6869	24.788	NA	25.8756	24.629	24.99	25.1755	NA	24.7652	25.3372
Q9Y265;E7ETR0;H7C4G5;H7C4I3;J3QLR1	RUVBL1	27.4554	27.6154	26.7346	27.2932	27.2706	27.6251	27.2347	27.4326	26.9948	27.374	27.3342	NA	NA	NA	NA	NA	NA	NA	NA	NA	NA	NA	NA
Q9Y230;M0R0Y3;X6R2L4;M0QXI6;M0R0Z0;A0A1W2PS48	RUVBL2	26.5563	27.011	26.3957	26.7853	26.8608	27.1934	26.6087	26.749	26.4035	26.7239	26.8075	NA	NA	NA	NA	NA	NA	NA	NA	NA	NA	NA	NA
Q92736;H7BY35;A0A0U1RRH1;A0A0X1KG73;A0A087X080;Q15413;A0A1B0GUB0;A0A1B0GVS2;A0A0U1RR54;M0R014	RYR2	27.6452	28.5284	24.9302	27.8676	28.4278	27.6291	27.7262	28.4892	26.6556	27.1914	28.4901	NA	NA	NA	NA	NA	NA	NA	NA	NA	NA	NA	NA
P23297;Q5T7Y6;Q5T7Y5;Q5T7Y4	S100A1	27.1388	26.2842	26.2565	25.5687	26.576	26.6498	26.4101	26.2994	26.2524	26.4072	26.6194	27.483	27.4495	27.7394	27.7215	27.6776	27.1894	27.7307	27.7854	27.5796	27.759	27.7746	27.2641
P31949	S100A11	29.5041	27.452	29.4378	27.3087	27.0201	28.1716	27.9467	27.6891	28.6253	28.3764	28.4711	NA	NA	NA	NA	NA	NA	NA	NA	NA	NA	NA	NA
Q99584	S100A13	26.7618	26.3309	26.863	26.0191	26.7336	26.6968	26.2053	26.4161	26.7403	26.4106	26.6625	30.7285	30.5014	30.735	30.8927	31.0903	30.5793	30.4891	30.4053	30.3136	30.9406	31.4983	31.2841
P06702	S100A9	NA	NA	NA	22.1441	23.3836	22.9874	NA	NA	NA	NA	NA	NA	NA	NA	NA	NA	NA	NA	NA	NA	NA	NA	NA
P04271;A8MRB1	S100B	28.8864	28.1182	29.3799	28.1541	28.4586	28.8637	27.7974	28.0472	28.2684	28.4937	29.6272	28.6336	28.9855	28.9679	29.0296	28.944	28.7719	29.0082	29.0709	29.0107	29.2099	28.8452	28.8117
P0DJI8;E9PQD6;E9PR14;G3V1D9;A0A096LPE2	SAA1	NA	NA	26.425	25.1207	NA	NA	26.6522	NA	26.3464	NA	NA	31.171	30.3565	30.1078	30.5625	30.3311	30.2858	30.8201	30.5391	30.2254	30.9227	30.3281	29.805
Q9NTJ5;E9PGZ4;F8WDN7;C9JV50;F8WCQ2;C9J3E3	SACM1L	28.1916	28.235	26.4942	27.636	28.0683	27.8819	27.931	28.208	27.2335	27.7185	28.2864	NA	NA	NA	NA	NA	NA	NA	NA	NA	NA	NA	NA
Q5T5C7;P49591	SARS	26.69	27.0127	28.3845	26.9928	27.2836	27.4087	26.8434	26.5305	27.0311	27.2719	27.6087	27.9584	27.9616	27.8292	27.5249	27.6608	27.4233	27.3873	28.1125	27.9081	27.3086	27.4652	27.8205
Q9Y3A5;A0A087X020;F8WE72	SBDS	NA	NA	NA	NA	NA	NA	NA	NA	NA	NA	NA	NA	26.5597	24.7987	24.3902	24.9358	25.8231	24.2436	24.8174	23.8062	NA	24.592	26.4134
G5E933;O95248;H0Y5W8;Q86WG5;H0YD05	SBF1	26.1458	26.9581	24.548	26.8515	26.9379	26.5532	26.5114	26.9293	25.5231	26.1407	26.7889	27.0496	26.2269	26.658	26.6632	26.548	26.0242	27.0158	26.7414	26.634	26.9546	26.6799	25.5653
Q8N9R8;Q3SXZ0;H7C4U2;H7C5A3	SCAI;C9orf126	NA	NA	NA	NA	NA	NA	NA	NA	NA	NA	NA	29.5934	29.4825	29.3512	29.5767	29.0008	29.245	29.6861	29.7711	28.6849	29.6747	28.6188	28.1754
A0A087WXB0;O15126;A0A087WTX8;A0A087WZA6;A0A087WU14	SCAMP1	NA	NA	NA	NA	NA	NA	NA	NA	NA	NA	NA	30.8459	30.2005	30.4573	29.0001	31.2247	30.1602	30.2063	30.077	NA	30.747	30.6803	29.2526
Q969E2;K7EJJ4;C9JWM2	SCAMP4	25.8607	NA	NA	NA	24.863	25.2846	25.4997	24.999	25.7698	NA	25.6776	NA	NA	NA	NA	NA	NA	NA	NA	NA	NA	NA	NA
A0A1W2PPX5;A0A1W2PQR6;A0A1W2PQB7;A0A1W2PS43;Q14108;A0A1W2PRS1;A0A1W2PPU6;A0A1W2PRF6;A0A1W2PSE4;A0A1W2PS70;A0A1W2PNX7;D6RDG0	SCARB2	27.8439	27.6351	27.8458	26.942	27.0794	26.8912	27.6358	27.4623	27.6962	27.6908	27.4939	NA	NA	NA	NA	NA	NA	NA	NA	NA	NA	NA	NA
Q8NBX0	SCCPDH	28.3491	28.0895	27.7784	28.0206	28.1176	28.0307	27.3063	27.9102	27.6233	28.1017	28.2715	28.8518	30.0384	27.9675	27.0035	27.9235	30.4624	28.8445	28.7707	29.3633	28.3247	28.1833	31.1832
A0A1W2PR05;A0A1W2PS68;Q07699;B4DI92	SCN1B	24.5987	24.3067	23.6972	23.9273	24.9414	23.7635	23.8042	24.4996	23.8424	24.002	24.9298	NA	NA	NA	NA	NA	NA	NA	NA	NA	NA	NA	NA
O60939	SCN2B	23.9862	NA	NA	24.8632	25.5158	24.9884	25.1681	24.9861	23.4732	24.5987	24.5449	NA	NA	NA	NA	NA	NA	NA	NA	NA	NA	NA	NA
Q12765;C9K052;B8ZZP4;C9J7U9	SCRN1	27.6529	27.132	28.2306	27.3619	27.6918	27.7759	27.1238	27.32	27.73	27.5149	27.5182	29.8639	29.5236	30.2118	30.7449	30.3407	29.9185	29.7654	30.2563	28.0967	30.6079	30.4906	29.799
J3QL71;Q96FV2;J3QRJ1;J3KT79;J3QR84;J3QQM9;J3KS57	SCRN2	NA	NA	NA	NA	NA	NA	NA	NA	NA	NA	NA	27.4996	26.9824	27.2587	27.6314	27.3125	27.1083	27.1148	27.0028	27.3293	27.3829	26.9862	26.978
O00560;B4DHN5;E9PBU7	SDCBP	29.4597	29.3002	29.2875	28.8792	28.6335	29.3305	28.757	28.8815	29.1808	29.3054	28.6944	28.1094	27.9532	28.0181	27.9128	28.2932	27.9907	27.8483	27.9498	28.0383	27.4599	27.9983	27.9495
D6RFM5;P31040;A0A087X1I3;H0Y8X1	SDHA	26.0052	26.5546	26.489	26.401	26.3781	26.1805	26.5539	26.8726	26.7993	26.2116	26.4536	NA	25.8662	24.6434	25.1711	24.7972	24.8093	25.422	26.4062	25.1389	25.4385	24.0847	23.7656
P21912;A0A087WWT1;A0A087WXX8	SDHB	NA	NA	NA	NA	NA	NA	NA	NA	NA	NA	NA	32.1665	32.5119	32.2466	32.774	32.6454	32.3422	32.398	32.5859	32.5281	32.6501	32.6157	32.3639
P55735;A8MXL6;E7ERC8	SEC13	NA	NA	NA	NA	NA	NA	NA	NA	NA	NA	NA	27.7742	28.129	28.0554	28.1877	28.1805	27.8113	28.0677	27.5259	27.9132	28.475	27.8286	27.6805
O76054;B3KRD8;C9JZI9;H7C417;Q9UDX4;H7C4C6;C9JYY7;F8WEE7;C9JTM4;H7C1K3;B5MC44	SEC14L2	NA	NA	NA	NA	NA	NA	NA	NA	NA	NA	NA	28.2927	27.6636	28.1427	28.4218	28.6394	27.381	27.4301	27.9374	28.152	28.3599	27.8899	26.9144
F5H365;Q15436;G3V4V1;G3V1W4;G3V3G5;G3V2R6;G3V5X8;G3V4Q2;G3V5K1;Q5QPE2	SEC23A	24.0028	23.8902	NA	NA	23.8364	NA	24.4706	24.5472	23.948	24.0373	24.3425	30.4281	30.0873	30.3172	29.8362	30.2644	29.9697	30.2359	30.1984	30.1196	30.2911	29.8716	29.5368
Q13228;A6PVX1;H0Y532;F2Z2W8;F8WCR4;C9JVL0	SELENBP1	29.0522	28.1008	29.3434	28.0278	28.087	28.0663	28.4096	28.0647	29.1823	28.5324	28.3606	24.7509	25.7665	25.9132	25.8074	25.4763	25.2125	25.7127	25.9301	25.1594	26.2393	25.6541	25.0438
D6RGI3;D6RER5;Q9NVA2;D6RDU5;H0Y961;H0Y9G8;D6RDP1;D6R9Y6	SEPTIN11	28.5828	28.8203	29.6171	29.4543	29.1078	29.5128	29.0077	28.7267	29.0394	29.0256	29.0953	26.5089	27.8759	26.0505	26.0603	26.6571	28.8717	27.4908	26.8147	27.458	26.5895	26.8743	29.6995
Q15019;B5MCX3;C9JB25;C9IZU3;C9J938;C9J2Q4;C9JQJ4;H7C2Y0;C9JZI2;C9IY94;H7C310;A0A1B0GXJ2;C9JFT1;F8WB65;C9JT15;C9JSE7;B5MD47	SEPTIN2	28.7997	28.5104	29.5895	28.8551	28.6036	28.4975	28.5833	28.381	28.7566	29.0031	28.8522	29.8923	29.8046	29.806	29.8967	29.7923	29.6538	29.8638	29.8399	29.7576	29.7795	29.8629	29.7786
Q9UH03;B1AHR1;B1AHR2	SEPTIN3	27.4556	28.0377	28.4517	28.7941	28.2466	28.5865	28.0027	27.7224	28.1371	27.8653	28.5546	22.1994	27.3552	22.6147	22.4486	22.9918	26.8562	23.3797	23.7924	NA	NA	22.7199	28.0867
G3XAH0;Q99719;C9JM82;B4DJ62;E7EPG2;E7EX32;E7EQM7;F8W9E5;I3L2M1;J3QRU3;J3QLR2;J3QLA8;J3KNL2;Q8WYJ6	SEPTIN5	27.9609	28.207	28.7994	28.9312	28.3893	28.358	28.3128	28.2522	28.291	28.3766	28.6591	27.7975	28.5394	27.5717	28.3619	28.3815	27.4731	28.3299	28.8344	28.1432	27.6574	28.4434	28.1096
B1AMS2;Q14141	SEPTIN6	26.1913	26.697	27.3141	26.7848	26.9782	27.1711	26.3626	26.2764	26.4152	26.798	26.9028	26.8979	26.5805	26.8965	26.9586	25.6557	26.7894	27.1963	26.9812	27.0051	26.9615	27.1149	26.7447
E7ES33;E7EPK1;Q16181;G3V1Q4;A0A0U1RRE1;A0A0U1RRM2;A0A0U1RRH9;A0A0U1RQK0;A0A0U1RRD1;Q5JXL7;Q6ZU15	SEPTIN7	29.7298	29.9556	30.7196	30.3448	29.973	30.2119	29.8018	29.6577	29.9074	30.1707	30.1564	27.845	28.3041	27.3213	26.3946	28.2892	28.2025	26.932	28.5574	27.7564	26.4146	27.9798	28.9702
A6NMH6;Q92599;A0A087X142;A6NFQ9;F8W8I8;C9JV02;C9J4G8;A0A0A0MRP8	SEPTIN8	27.4323	27.9347	28.5877	28.3405	28.1981	28.3536	27.9305	27.7494	27.9035	28.072	27.9956	31.6701	31.5568	31.703	31.498	31.6767	30.7928	31.4866	31.7682	31.1729	31.067	31.6207	31.5495
Q9UHD8;K7EK18;K7EL40;K7ER52;K7EIE4;K7EQD7;K7EJZ2;K7ELJ9;K7EIR4;K7EKN4;K7EN52;K7ENQ5;K7ER14;K7EQ08;K7EJL9	SEPTIN9	27.6941	27.7679	28.4174	27.9869	27.791	27.7694	27.583	27.3199	27.6571	28.0133	28.0491	30.5127	29.0457	29.5363	30.163	29.9114	29.2963	29.7453	29.3693	29.3994	29.4038	29.7814	27.6439
P01009	SERPINA1	29.283	27.8677	30.6911	29.12	27.5841	28.7313	28.3256	28.074	29.2367	28.9304	28.8509	28.1936	28.1061	28.419	26.7354	27.2263	29.3684	28.2295	27.8995	28.2112	27.2646	27.8541	29.7409
P01011;G3V595;G3V3A0;A0A087WY93	SERPINA3	NA	NA	NA	NA	NA	NA	NA	NA	NA	NA	NA	26.8422	26.3912	26.4847	26.5702	26.3221	26.3325	26.9162	26.6665	26.2981	26.7753	26.297	25.9183
P30740;C9J7N5;A0A0C4DGW9;O75830	SERPINB1	NA	NA	NA	NA	NA	NA	NA	NA	NA	NA	NA	27.6202	26.0699	26.8472	26.5418	26.9244	26.921	26.8041	27.0398	25.8908	27.0075	27.0283	25.5187
A0A0C4DFV9;Q01105;A0A087X027;P0DME0	SET;SETSIP	NA	NA	NA	NA	NA	NA	NA	NA	NA	NA	NA	24.8718	27.7233	NA	NA	24.4301	28.3862	24.2594	25.6885	26.2749	NA	NA	29.5724
Q15393;I3L4G7;H3BMB0;J3QKV4;J3QRB2;J3QL37	SF3B3	27.3911	28.6958	28.4322	28.6941	28.9043	29.1312	28.4656	28.3161	27.9398	28.3548	28.3392	NA	NA	NA	NA	NA	NA	NA	NA	NA	NA	NA	NA
P23246;H0Y9K7	SFPQ	NA	NA	NA	NA	NA	NA	NA	NA	NA	NA	NA	28.7066	29.1679	29.1123	28.55	29.2557	28.8827	28.3964	29.2362	28.9835	27.9949	29.452	29.8222
Q9H9B4;D6RFI0;D6RDG7;S4R2X2;D6RAE9	SFXN1	NA	NA	NA	NA	NA	NA	NA	NA	NA	NA	NA	25.8607	26.3878	25.7739	26.0531	25.8655	26.1862	25.2788	26.492	26.0655	25.5362	26.7735	26.0331
A0A0A0MS41;A0A1P0AYU5;Q9BWM7;S4R3N9	SFXN3	NA	NA	NA	NA	NA	NA	NA	NA	NA	NA	NA	29.2271	29.4362	27.9555	28.2152	29.2211	29.0122	28.2574	28.6712	28.821	27.3917	28.5528	29.6651
Q8TD22;C9JIV5;B8ZZJ6;H7C1S9;F8WBH6	SFXN5	NA	NA	NA	NA	NA	NA	NA	NA	NA	NA	NA	27.7765	27.7728	27.3538	27.1784	27.8362	27.3625	27.3271	27.2441	27.483	27.0111	27.1879	27.1437
Q16585;H0YA15;H0Y8J3	SGCB	26.1242	25.4696	26.738	24.9909	24.8136	25.6337	25.6691	25.1423	25.828	25.9926	25.3345	NA	NA	NA	NA	NA	NA	NA	NA	NA	NA	NA	NA
Q92629	SGCD	27.8912	26.8409	28.396	26.7062	26.5981	27.109	27.2201	26.9056	27.5049	27.5906	27.0128	NA	NA	NA	NA	NA	NA	NA	NA	NA	NA	NA	NA
Q9BQI5;Q6ZV33;F6R8P8	SGIP1	NA	NA	NA	NA	NA	NA	NA	NA	NA	NA	NA	28.7658	28.2948	28.2635	28.3563	28.7288	28.5631	28.545	28.2048	28.3822	28.5722	28.0159	28.3473
O75368	SH3BGRL	NA	NA	NA	NA	NA	NA	NA	NA	NA	NA	NA	31.0016	31.3632	30.1899	30.2029	30.4921	31.5533	31.1664	30.7765	31.2286	30.8359	30.204	31.9302
Q9H299;Q5T123	SH3BGRL3	NA	NA	NA	NA	NA	NA	NA	NA	NA	NA	NA	30.539	30.5541	30.9218	30.5757	30.7861	30.6147	30.5546	30.7021	30.624	30.7607	31.0287	30.7853
Q99962;M0R0I3;M0QYE0	SH3GL2	27.0159	26.8564	27.4406	26.693	27.1076	27.5776	27.0788	26.8986	27.1009	26.9973	26.9675	26.7826	26.1708	26.5079	26.337	26.1852	26.2265	26.8996	26.448	27.0629	26.5857	26.1682	24.8979
Q99963;H3BRH8	SH3GL3	NA	NA	NA	NA	NA	NA	NA	NA	NA	NA	NA	28.0542	29.6185	28.7833	27.6306	28.7377	30.2354	28.6409	29.4184	28.0358	28.5389	29.2303	31.1839
B7ZC38;Q9NR46;F8WFB9;G5E9J1;H7C1Z6	SH3GLB2	NA	NA	NA	NA	NA	NA	NA	NA	NA	NA	NA	26.9618	26.4111	26.9343	27.1747	26.9307	26.1026	27.1812	26.9111	26.8067	27.0778	26.792	25.9259
P78324;Q5TFQ8;H3BQ21;H3BU43;H3BSK5	SIRPA	NA	NA	NA	NA	NA	NA	NA	NA	NA	NA	NA	29.1441	29.2368	29.4822	29.3464	29.2769	28.7508	29.2744	29.2336	29.1032	29.4572	28.9058	28.5963
P78324;Q5TFQ8;H3BUA5;H3BQ21;Q9P1W8;H3BU43;H3BSK5;H3BRP9;H3BV43;H3BML4;H9KV29	SIRPA;SIRPB1	29.967	28.8313	29.0472	29.4846	29.2327	29.0097	29.2658	28.9086	29.2029	29.4188	29.2194	NA	NA	NA	NA	NA	NA	NA	NA	NA	NA	NA	NA
Q8IXJ6;A0A087WYM3;A0A0A0MRF5;E7EWX6;B5MCS1;C9JZQ0;F8WCF4;C9JR33;C9J3U7;F8WF57;F8WDM4	SIRT2	29.2225	28.7592	28.6802	29.1291	28.8759	29.3303	29.3714	29.6924	28.9258	29.1059	28.2327	28.6311	28.0235	28.5543	28.9046	28.6491	28.2598	28.6973	28.1063	28.5218	28.2939	28.4738	28.1751
P63208;E5RJR5;E7ERH2;F8W8N3;E5RGM3;E5RHM3;E5RGM4	SKP1	27.8324	27.5325	27.3049	27.4079	27.6743	27.7378	27.4475	27.4513	27.4576	27.481	27.7897	26.7965	26.7526	27.2485	27.2693	27.0599	26.6112	26.8154	27.1599	26.9419	27.0048	27.343	26.9854
Q9H2X9;A0A087X201;A0A0U1RR18;A0A0G2JNW7;Q9Y666	SLC12A5	27.2988	27.6847	25.9573	27.4447	27.7843	26.6488	27.4286	27.0733	26.8658	26.9204	27.924	27.1103	26.7019	28.0781	NA	26.9418	26.7198	27.4048	27.2185	NA	28.0504	27.8988	26.9164
P53985;Q5T8R3;Q5T8R5	SLC16A1	24.1741	NA	NA	NA	25.596	25.0785	24.9213	25.6452	25.3133	NA	23.0694	NA	NA	NA	NA	NA	NA	NA	NA	NA	NA	NA	NA
Q9P2U8	SLC17A6	26.1634	25.4348	NA	25.7973	26.5734	25.2547	25.7011	26.4539	25.4203	25.9705	26.3957	NA	NA	NA	NA	NA	NA	NA	NA	NA	NA	NA	NA
Q9P2U7;M0R1S5;E9PGW3;O00624;Q14916;Q9Y2C5	SLC17A7	29.8314	29.2111	25.7741	28.7579	29.2442	28.3011	29.1682	29.2973	28.6803	28.2867	28.6289	NA	NA	NA	NA	NA	NA	NA	NA	NA	NA	NA	NA
P43004;H0YEK4;C9J9N5;H0YEB1	SLC1A2	33.2267	32.2493	31.9049	32.4776	32.4435	31.7803	32.5032	32.2653	32.2124	32.5618	32.3769	26.8436	27.1188	26.7475	26.7513	26.815	26.7673	26.9985	27.1451	26.7531	26.9093	27.171	27.3461
P43003;A0A087X0U3;A0A087WT87;M0R063;P48664;E7EUS7;E7EUV6;M0QY32;M0R106;E7EV13	SLC1A3	32.4119	31.4806	31.1768	31.5222	31.216	30.6994	31.5375	31.086	31.3928	31.8855	31.4399	29.2282	30.5896	28.6565	28.3555	29.1749	31.3792	29.9344	29.7389	30.0232	29.3753	29.4496	32.5121
P43007	SLC1A4	28.5655	27.8204	27.6655	28.1899	27.6902	27.4369	28.1922	28.1013	27.827	28.2503	27.9234	NA	NA	NA	NA	NA	NA	NA	NA	NA	NA	NA	NA
Q4U2R8;F5H0T7	SLC22A6	26.2844	23.8355	26.6391	23.4112	23.9912	24.6351	24.828	24.2162	25.2496	25.2183	25.135	NA	NA	NA	NA	NA	NA	NA	NA	NA	NA	NA	NA
Q02978;I3L1P8	SLC25A11	26.537	26.375	26.2559	26.5189	26.4763	25.3229	26.4667	26.8844	26.9195	26.317	26.2052	31.3863	31.801	31.3685	31.5203	31.6273	31.729	31.7384	31.8116	31.4465	31.8543	31.2149	30.9528
O75746;F8W9J0;H0YFB2;B4DGK6	SLC25A12	25.9864	25.9626	25.3846	26.1484	25.955	24.819	25.8727	26.3628	26.4993	25.6081	25.8225	29.8298	29.798	29.8991	29.5947	30.108	29.9799	29.8092	29.5707	29.8657	29.6263	30.2965	30.4555
Q9H936;E9PJH7;K4DIB8;K4DIA8;A0A0D9SEI9;A0A0D9SFE1;A0A0D9SFA8;K4DIB0;K4DIA2;A0A0D9SG84;E9PI74;E9PQ36;K4DIB6;K4DIB3;E9PS95;E9PJY0;A0A0A6YYN8;K4DIB4	SLC25A22	NA	NA	NA	NA	NA	NA	NA	NA	NA	NA	NA	29.2271	29.0703	29.4414	29.5133	29.1007	28.9732	29.2871	29.1588	28.4898	29.003	29.2802	29.0759
P12235;V9GYG0	SLC25A4	27.4305	27.9813	27.1981	27.8326	27.6356	26.3623	27.9675	28.2116	28.2751	27.569	27.2075	29.8262	29.9726	29.8004	30.1337	30.0107	29.3281	29.7618	30.109	29.7624	29.874	29.9504	29.8012
P12236	SLC25A6	NA	NA	NA	NA	NA	NA	NA	NA	NA	NA	NA	27.1107	27.365	27.4234	27.441	27.2565	27.0497	27.3165	27.4458	27.1022	27.4904	27.1431	26.6629
Q6P1M0	SLC27A4	24.8221	24.9798	NA	25.167	25.8132	25.3647	25.2106	25.5841	24.7098	25.0326	25.5174	NA	NA	NA	NA	NA	NA	NA	NA	NA	NA	NA	NA
P11166;A6NL68;A0A0D9SG74;A0A0D9SFK9	SLC2A1	29.207	29.7806	30.5258	28.6825	29.9265	29.3394	29.2425	28.9342	29.8367	29.6951	29.1474	NA	NA	NA	NA	NA	NA	NA	NA	NA	NA	NA	NA
P11169;Q8TDB8;F5GYR5	SLC2A3;SLC2A14	28.0301	27.515	27.388	28.1408	28.1903	27.6694	27.8549	28.1061	27.8771	27.6584	27.8301	NA	NA	NA	NA	NA	NA	NA	NA	NA	NA	NA	NA
Q99726;C9JV68;C9JM13;C9J1K4;C9JHZ9;C9JHX4;H7BZ83	SLC30A3	28.3346	28.2755	25.8329	28.1233	27.9914	27.7113	28.4531	28.3799	27.887	27.4	28.4726	NA	NA	NA	NA	NA	NA	NA	NA	NA	NA	NA	NA
F5GZS6;J3KPF3;P08195;H0YFS2;F5GZI0;F5H0E2;H0YFX4;F5H867;F5GZR9	SLC3A2	32.0254	31.3684	31.8151	31.5077	31.4724	31.0826	31.5773	31.4186	31.5524	31.6689	31.9091	26.9734	27.2629	27.4135	27.4088	26.7841	27.1331	27.0656	27.6141	27.0698	27.835	26.9416	26.6902
P02730;A0A0A0MS98	SLC4A1	32.3874	33.9776	34.5722	31.8903	33.5847	32.6152	32.2451	32.0666	33.3757	33.5168	32.5581	27.8781	25.3799	26.4681	26.2923	26.0332	26.4778	27.2789	25.9552	27.163	26.1363	25.3469	26.6632
Q9Y6R1;A0A1W2PNW8;A0A1W2PRU6	SLC4A4	29.1931	29.0792	29.2499	28.6095	29.191	28.615	29.1266	28.5208	28.8373	29.1729	29.2765	29.1104	27.8801	28.6386	28.7695	28.2656	28.7312	28.5779	27.6332	27.8298	28.4586	28.1414	28.1995
P30531;C9J5P8	SLC6A1	28.3787	27.3998	27.6257	27.978	28.0045	27.6678	28.0325	27.7712	27.9474	27.8035	27.9436	NA	NA	NA	NA	NA	NA	NA	NA	NA	NA	NA	NA
Q9H1V8;F8VSG1;Q9H2J7	SLC6A17	28.7652	28.16	26.0306	28.2487	28.3593	27.7403	28.5125	28.1223	28.0723	27.6468	28.2109	NA	NA	NA	NA	NA	NA	NA	NA	NA	NA	NA	NA
P32418;E7EV41	SLC8A1	27.5257	27.0693	26.68	27.047	27.4956	26.7547	27.1743	27.4325	26.9747	27.2705	26.8971	NA	NA	NA	NA	NA	NA	NA	NA	NA	NA	NA	NA
Q9UPR5;F5H6L7	SLC8A2	27.8233	27.2655	26.5369	27.4654	27.4865	27.1349	27.769	27.4464	27.2932	27.3735	27.2352	26.1809	26.3553	26.5851	26.5568	26.2659	26.05	26.6575	26.7527	26.3222	26.4018	26.5926	25.4468
O14745;J3QRP6;J3QRA3	SLC9A3R1	31.4163	31.2334	31.4982	31.2243	30.9455	31.8302	31.1296	31.1449	31.1903	31.2387	31.5132	28.4214	29.0843	29.4404	29.4333	29.2393	28.2809	29.4357	29.3168	29.2556	29.5831	29.118	28.5695
Q15599;H3BQS0;H3BN50;H3BUQ9;H3BMF5	SLC9A3R2	28.7864	28.7411	29.4451	28.6778	28.515	28.8778	28.4769	28.9207	28.7099	28.8461	28.9474	NA	NA	NA	NA	NA	NA	NA	NA	NA	NA	NA	NA
Q9UQE7	SMC3	23.8484	26.2406	23.7619	25.0944	24.8874	25.3193	24.4883	24.8465	24.3167	24.6277	24.959	NA	NA	NA	NA	NA	NA	NA	NA	NA	NA	NA	NA
P52788;H7C2R7	SMS	NA	NA	NA	NA	NA	NA	NA	NA	NA	NA	NA	26.667	25.8081	26.4229	26.2976	26.5355	26.6136	26.4628	25.7832	26.2914	25.8519	26.5742	26.6938
P60880;A0A0A0MSS0	SNAP25	31.0957	30.3166	29.5617	30.3015	30.4934	30.2866	30.0035	30.3599	29.9382	30.3632	30.5226	31.5645	31.2053	31.3048	31.159	31.3286	31.2929	31.3923	31.0051	31.3128	31.2926	31.4808	31.6809
E5RGY9;E9PDG8;O60641;E5RFC6;E5RK51;E5RIJ5;E5RFU0;E5RHK9;E5RJY3;E5RK53;E5RGP8	SNAP91	28.3538	28.4781	29.8911	28.5585	28.7253	28.897	27.8864	28.2014	28.96	28.6567	29.0493	27.6562	28.5183	26.9473	26.677	27.1352	28.7699	27.7286	27.5708	28.1665	27.4811	27.5514	30.0161
E7EPV7;P37840;D6RA31	SNCA	27.4645	27.1752	27.6354	27.1696	27.3062	28.2291	27.3521	27.1788	27.5006	27.3579	27.2288	28.7846	28.8211	28.8303	28.586	28.4854	28.3484	28.5255	28.5491	28.7562	28.6411	28.2957	27.9868
Q16143;G4Y816	SNCB	27.5375	26.8085	27.7871	26.6965	27.5766	28.2706	27.3075	26.8452	27.1481	27.4701	26.9793	27.1238	26.7754	27.4676	27.557	27.2431	25.7396	27.0203	27.1536	26.8028	27.0274	26.7701	26.3447
O76070	SNCG	25.9275	25.6328	26.4566	25.4778	26.1535	26.8998	26.4629	26.1435	26.3802	25.9114	25.513	26.6731	NA	26.8354	NA	27.6599	NA	26.5848	25.2663	26.7081	NA	26.9256	24.6422
Q7KZF4;H7C597	SND1	NA	NA	NA	NA	NA	NA	NA	NA	NA	NA	NA	26.5501	26.6339	25.0601	24.6332	25.7559	26.6188	25.6915	26.4826	25.9413	24.8839	24.9696	26.9575
O75643;B4E0P5	SNRNP200	26.1921	26.7754	25.9901	26.8447	26.0378	26.0709	26.5869	26.6994	25.9717	26.6149	26.546	NA	NA	NA	NA	NA	NA	NA	NA	NA	NA	NA	NA
P62314;J3QLI9;J3QLR7	SNRPD1	26.0823	27.7772	27.251	27.9738	27.7051	28.2973	27.7649	27.2577	26.6892	27.4438	27.1256	NA	NA	NA	NA	NA	NA	NA	NA	NA	NA	NA	NA
P62316;K7EJB5;K7ERG4	SNRPD2	24.3656	25.3454	25.5117	25.9746	26.0383	26.0015	25.0299	25.3559	24.9602	25.302	25.207	NA	NA	NA	NA	NA	NA	NA	NA	NA	NA	NA	NA
P62318;H3BT13	SNRPD3	25.751	27.3711	26.9317	27.6302	27.8296	28.1111	27.3494	27.2815	26.5624	27.0335	26.8381	NA	NA	NA	NA	NA	NA	NA	NA	NA	NA	NA	NA
P62304;A6NHK2	SNRPE	25.1068	25.959	25.9333	26.3976	26.2776	25.9368	25.9014	25.4437	25.23	26.0241	25.9515	NA	NA	NA	NA	NA	NA	NA	NA	NA	NA	NA	NA
Q13424	SNTA1	26.1741	25.9945	25.3693	25.6443	25.7868	25.7548	25.9876	25.4279	25.5051	25.9055	25.8531	28.5699	28.7941	28.9371	28.9942	29.1189	28.5873	28.5967	28.8582	28.6997	28.5045	29.1582	29.1505
A0A087X0R6;Q9UMY4	SNX12	NA	NA	NA	NA	NA	NA	NA	NA	NA	NA	NA	26.7756	28.1868	26.744	26.0347	26.6831	29.0032	26.9887	27.3278	NA	26.9571	27.076	30.0054
O60749;D6RC15	SNX2	NA	NA	NA	NA	NA	NA	NA	NA	NA	NA	NA	23.8913	26.0282	NA	NA	23.1208	27.0357	23.0896	24.4367	23.5858	NA	NA	27.443
O95219;F8W9T3	SNX4	23.8283	24.4915	22.1102	24.2613	23.8686	24.0942	25.0099	24.211	23.7574	23.7639	23.7812	NA	NA	NA	NA	NA	NA	NA	NA	NA	NA	NA	NA
P00441;H7BYH4	SOD1	30.3551	29.7487	28.6216	28.7453	28.956	30.0863	29.0862	29.2556	29.2645	29.5862	28.8353	30.9625	30.1236	30.4932	30.6159	30.2867	30.3783	30.4378	30.5091	30.0961	30.5711	30.6496	30.2071
A0A0C4DFU2;P04179;F5H3C5;F5H4R2;F5GYZ5;A0A0C4DFU1;G8JLJ2;A0A0C4DG56;G5E9P6;F5GXZ9	SOD2	NA	NA	NA	NA	NA	NA	NA	NA	NA	NA	NA	28.7263	NA	27.6203	NA	NA	26.9453	26.1116	26.3765	25.5129	NA	NA	NA
Q00796;H0YLA4;H0YKB3	SORD	NA	NA	NA	NA	NA	NA	NA	NA	NA	NA	NA	24.1304	24.2265	24.3552	NA	25.7483	24.4869	23.9931	24.0481	24.6087	NA	24.077	24.8135
Q92673;E9PPB3;E9PKB0;E9PS32;E9PP43	SORL1	26.8044	27.027	25.6712	26.8505	26.599	25.9945	26.8561	26.6941	26.1487	26.6486	26.8998	NA	NA	NA	NA	NA	NA	NA	NA	NA	NA	NA	NA
Q99523;A0A0J9YVX1;A0A0J9YX61	SORT1	27.1859	27.0432	26.4935	26.9701	26.6184	26.5057	27.0953	26.5038	26.7277	26.8698	27.2227	NA	NA	NA	NA	NA	NA	NA	NA	NA	NA	NA	NA
P35270	SPR	NA	NA	NA	NA	NA	NA	NA	NA	NA	NA	NA	27.7519	27.4434	28.0005	27.7289	27.6022	27.5141	28.1444	27.4336	27.8271	28.0478	27.9417	27.2366
P02549;V9GY79	SPTA1	24.0772	27.5845	28.4785	25.5072	27.759	26.2136	26.0063	26.5076	26.7069	26.7215	25.3666	NA	NA	NA	NA	NA	NA	NA	NA	NA	NA	NA	NA
A0A0D9SF54;A0A0D9SFF6;A0A0D9SFH4;A0A1B0GTB7;A0A1B0GUH3;A0A1B0GV13	SPTAN1	31.4461	31.4506	31.4063	31.585	31.8168	31.7193	31.423	31.2888	31.3541	31.5188	31.4086	27.4328	27.4767	27.6875	27.6666	27.6691	27.4929	27.6976	27.4296	27.5318	27.7619	27.6853	27.3042
P11277;H0YJE6	SPTB	25.0637	26.883	27.6152	25.9415	27.7362	26.4565	26.1191	26.2285	26.4147	26.6879	25.7877	NA	NA	NA	NA	NA	NA	NA	NA	NA	NA	NA	NA
Q01082;A0A087WUZ3;F8W6C1	SPTBN1	31.8302	32.0401	31.9958	32.073	32.1666	31.9045	31.9001	31.7922	31.8956	32.0304	31.968	26.8261	26.9596	27.1194	27.3946	26.9949	26.8342	27.1877	27.1246	26.8278	27.4073	26.7551	26.29
O15020;A4QPE4;E9PJZ2	SPTBN2	25.9097	26.1401	25.1099	26.4098	25.9635	25.7646	26.2132	26.2256	25.6088	26.0284	25.7493	25.7026	26.6993	26.8673	26.5727	26.7378	27.4544	26.9487	27.2122	26.8167	26.8973	26.7031	27.5078
C9J0K6;P30626;B4DHQ6	SRI	32.4633	32.4867	32.1632	31.9721	31.5616	32.2986	31.8591	32.6017	32.0444	32.3396	32.1562	26.2326	26.1219	25.9917	25.6695	26.2992	26.3675	26.1742	26.1851	26.3597	25.8475	26.3769	25.8805
P37108;H0YLA2;H0YLW0	SRP14	27.1855	28.9051	27.9662	28.3103	28.2795	28.1519	28.4595	27.6039	27.7576	28.2207	28.3937	NA	NA	NA	NA	NA	NA	NA	NA	NA	NA	NA	NA
Q9UHB9	SRP68	23.4727	26.1931	23.2432	25.5462	25.7416	25.716	25.9361	24.4528	23.5252	25.0868	24.9986	NA	NA	NA	NA	NA	NA	NA	NA	NA	NA	NA	NA
P49458;E9PE20	SRP9	25.7608	27.6902	26.5018	27.4044	27.4141	28.3558	27.2695	26.8106	26.5114	26.9423	26.7156	NA	NA	NA	NA	NA	NA	NA	NA	NA	NA	NA	NA
P05455;E7ERC4;E9PGX9;E9PFL9	SSB	23.4747	26.8501	24.2491	25.8433	26.5115	26.785	25.9692	23.6415	24.7165	25.1533	25.668	28.0549	28.0409	27.9121	27.8114	27.99	28.2382	28.1034	28.2583	27.8737	27.9866	27.6114	27.9997
Q04837;C9K0U8;A0A0G2JLD8;E7EUY5	SSBP1	24.3148	25.35	25.605	25.4798	25.8574	25.0628	25.0516	25.6877	25.9757	25.1569	23.7864	33.488	33.1155	33.2796	33.3697	33.4293	32.9628	33.4905	33.3276	33.1966	33.5331	33.1904	32.6264
P50502;H7C3I1;Q3KNR6;Q8NFI4;F6VDH7;Q8IZP2	ST13;ST13P5;ST13P4	NA	NA	NA	NA	NA	NA	NA	NA	NA	NA	NA	28.7878	28.8302	29.0261	28.8933	28.9068	28.7498	28.8761	28.9467	28.7406	29.1354	28.7715	28.4433
Q9NY15	STAB1	28.923	26.7019	28.3128	26.5181	26.9322	26.5863	27.6457	27.1655	27.8839	27.6107	27.9727	NA	NA	NA	NA	NA	NA	NA	NA	NA	NA	NA	NA
A0A087X1A5;O95793;Q5JW30;Q5JW28	STAU1	NA	24.3523	19.0185	23.6706	25.5882	25.2659	24.9804	NA	22.6891	22.5314	22.5806	NA	NA	NA	NA	NA	NA	NA	NA	NA	NA	NA	NA
P31948;F5H783;F5GXD8;H0YGI8	STIP1	NA	NA	NA	NA	NA	NA	NA	NA	NA	NA	NA	29.8477	29.6751	30.2669	30.4885	30.1729	29.7449	30.2263	30.1566	29.7441	30.3164	30.1671	29.75
A2A2D0;P16949	STMN1	NA	NA	NA	NA	NA	NA	NA	NA	NA	NA	NA	26.3151	28.1333	26.3642	25.3742	26.7025	28.3194	26.9626	27.0826	27.1784	26.1866	26.7962	29.139
P27105;F8VSL7	STOM	30.0759	30.5149	31.1812	29.4183	30.0932	29.5206	29.6379	29.5181	30.1792	30.388	30.5483	NA	NA	NA	NA	NA	NA	NA	NA	NA	NA	NA	NA
Q9Y3F4;H0YH33	STRAP	NA	NA	NA	NA	NA	NA	NA	NA	NA	NA	NA	27.3552	26.7159	27.8062	27.6218	27.5149	27.33	27.3764	27.4511	27.8432	27.7176	27.3665	26.8482
Q86Y82;B1AJQ6	STX12	26.0881	25.5099	26.003	25.2379	25.4018	25.9345	25.751	25.6904	25.8899	25.6773	25.6404	28.081	28.8799	27.3061	26.6544	27.8304	29.2619	28.1124	27.7692	28.3468	28.2228	27.9423	29.6292
Q16623;A0A0C4DFZ1;A8MZ54	STX1A	28.8671	28.5165	27.9195	28.6079	28.7594	28.5309	29.0624	28.5254	28.7088	28.467	28.5409	28.3307	30.9267	27.709	27.8859	28.1343	30.4406	30.1875	30.7248	30.129	30.7736	27.2108	29.3874
P61266	STX1B	30.6959	30.394	29.5824	30.0212	30.7093	30.3612	30.5575	30.1452	30.1282	30.2135	30.7189	27.4118	27.4724	26.9202	26.7733	26.8625	27.8606	27.5248	27.3469	27.0375	27.8436	26.9638	27.6547
O15400	STX7	NA	NA	NA	NA	NA	NA	NA	NA	NA	NA	NA	26.1305	25.9466	25.5335	25.7622	25.4558	25.6931	25.6412	26.1827	25.8315	25.8012	26.4145	25.9438
P61764;A0A0D9SG72;A0A1B0GWF2;A0A1B0GVQ5	STXBP1	32.8155	32.4466	31.5769	32.3409	32.3816	32.4663	32.5541	32.12	32.0166	32.3444	32.8411	NA	NA	NA	NA	NA	NA	NA	NA	NA	NA	NA	NA
P53999	SUB1	24.6221	26.2541	26.1989	25.5867	25.9384	26.4368	25.5878	24.6382	25.5368	25.6774	25.7409	NA	NA	NA	NA	NA	NA	NA	NA	NA	NA	NA	NA
Q9P2R7;A0A0U1RQL1;Q5T9Q5;A0A0U1RQF8;A0A0U1RRI1;A0A0U1RQU7;Q5T9Q8	SUCLA2	NA	NA	NA	NA	NA	NA	NA	NA	NA	NA	NA	24.4344	26.0802	25.379	25.5577	26.1216	26.9674	25.6212	25.2435	25.7234	25.2181	25.3485	27.4666
P53597	SUCLG1	NA	NA	NA	NA	NA	NA	NA	NA	NA	NA	NA	34.3652	34.305	34.1198	33.8041	34.2253	34.4282	34.0725	34.0576	34.4074	34.02	34.361	34.7169
Q9Y2Z0	SUGT1	NA	NA	NA	NA	NA	NA	NA	NA	NA	NA	NA	27.2284	27.0357	27.2372	27.1193	27.2506	26.6109	26.8121	26.8138	26.8528	26.6647	27.5424	27.2252
Q9BR01;F8WE22	SULT4A1	NA	NA	NA	NA	NA	NA	NA	NA	NA	NA	NA	30.5302	30.1242	29.676	30.2798	30.5532	30.7644	30.4427	29.8745	30.3404	30.1142	29.6789	30.6375
Q9UGT4	SUSD2	28.1731	27.1088	28.1038	26.6045	26.0437	26.8049	26.485	27.5189	28.1501	27.1761	27.1566	NA	NA	NA	NA	NA	NA	NA	NA	NA	NA	NA	NA
Q7L0J3	SV2A	32.0262	31.6027	29.3903	31.2523	31.4102	30.7018	31.2683	31.4614	30.9892	31.0507	31.5256	29.3666	28.7056	28.5351	28.9334	28.726	28.9962	28.6065	28.4767	29.0926	28.9303	29.1098	29.3215
Q7L1I2	SV2B	30.0567	29.592	27.8699	30.0584	29.8429	29.3462	29.8068	29.9172	29.4738	29.1899	29.8777	NA	NA	NA	NA	NA	NA	NA	NA	NA	NA	NA	NA
P17600;A0A1W2PS00;A0A1W2PSE9	SYN1	29.7958	29.2328	28.5275	29.2727	29.1522	29.3145	29.6131	29.0436	29.1678	29.3864	29.0862	27.3412	28.9088	27.2456	26.1936	27.3364	29.7473	27.7639	27.9108	28.5428	27.3408	27.9593	30.4839
A0A087WW96;A0A087X2E3;Q92777;A0A087WW91	SYN2	27.7952	27.7712	26.4419	28.0279	27.638	27.279	28.1577	27.7102	27.7614	27.4193	27.5842	26.3417	26.0637	26.4323	26.5744	26.4668	25.7469	26.2704	26.0673	25.9949	26.1674	26.3442	25.7814
O14994;A0A0A0MR68;A0A087WTG8;Q4TT46;A6ZJ82	SYN3	NA	NA	NA	NA	NA	NA	NA	NA	NA	NA	NA	29.2788	29.2314	28.8874	29.0229	29.2057	28.9858	29.4799	29.3215	29.2389	29.5414	28.8937	28.2031
O60506;B7Z645;F6UXX1	SYNCRIP	24.1986	27.0465	24.7551	26.3922	27.3088	27.234	26.749	25.2726	25.4383	25.6661	25.7672	NA	NA	NA	NA	NA	NA	NA	NA	NA	NA	NA	NA
A0A0A0MQZ2;Q96PV0;B7ZCA0;A0A1B0GW70;A0A140T8W4;H0Y638;Q9UJF2	SYNGAP1	NA	NA	NA	NA	NA	NA	NA	NA	NA	NA	NA	28.3397	28.5759	28.052	28.0272	29.0164	28.031	27.4654	28.7008	28.4934	27.1514	28.6162	28.9576
O43761;Q96L30;H3BNA6	SYNGR3	31.1115	29.3194	28.5838	29.2777	29.9586	29.6481	29.5839	30.3267	29.6075	29.5948	29.8877	NA	NA	NA	NA	NA	NA	NA	NA	NA	NA	NA	NA
J3KPK1;C9JFZ1;A0A0D9SGJ6;J3KQV8;O43426;C9JW66;C9J1Z6	SYNJ1	27.9359	27.6097	27.721	27.5942	27.8918	27.8936	27.8828	27.8645	27.4676	27.888	27.8461	25.5235	28.6922	25.6925	24.0789	26.4115	29.3957	27.7654	27.5635	27.308	26.724	26.1053	30.1374
Q8N3V7	SYNPO	NA	NA	NA	NA	NA	NA	NA	NA	NA	NA	NA	26.75	26.857	26.1226	26.4029	26.5988	26.6232	26.649	26.3907	26.6262	26.4669	26.7178	27.1468
P08247;H7C4W3;F2Z3E1;G5E9A2	SYP	31.7921	31.5001	29.2692	31.3263	31.261	30.7943	31.3008	31.5653	30.9587	30.9221	31.315	NA	NA	NA	NA	NA	NA	NA	NA	NA	NA	NA	NA
J3KQA0;P21579;F8VXH0;K7EJS7;C9JX50	SYT1	32.124	32.1334	31.9429	32.0778	32.1909	32.0078	32.3399	31.9329	31.9589	32.0649	32.5727	27.6892	27.8341	27.0648	26.8107	27.1759	28.2907	27.6655	27.2334	27.287	27.3698	26.9156	28.1205
Q8IV01;E9PNM5	SYT12	25.2984	25.426	NA	26.1067	26.0585	25.3049	26.6158	25.7464	25.6564	25.6487	25.7811	NA	NA	NA	NA	NA	NA	NA	NA	NA	NA	NA	NA
Q8N9I0	SYT2	29.9855	29.8204	28.8122	29.0692	30.4788	29.1411	29.7172	29.9476	29.0799	29.6162	30.3746	29.99	29.4896	29.8366	29.6691	29.46	29.4066	29.7628	29.383	29.634	29.7762	29.3606	29.2846
O43581;F5H8G7	SYT7	27.6121	27.7785	27.2845	27.8078	27.5467	27.1622	27.414	27.3461	27.5532	27.5769	27.7586	NA	NA	NA	NA	NA	NA	NA	NA	NA	NA	NA	NA
Q01995;H0YCU9;E9PJ32	TAGLN	NA	NA	NA	NA	NA	NA	NA	NA	NA	NA	NA	25.1255	25.3571	26.0647	25.6961	25.7076	24.2206	26.0773	26.0584	25.3182	25.7941	25.8661	NA
X6RJP6;P37802	TAGLN2	NA	NA	NA	NA	NA	NA	NA	NA	NA	NA	NA	33.0343	29.9274	31.6571	30.8566	30.644	31.6364	31.355	30.8311	30.7395	29.1778	30.6848	30.9189
Q9UI15;C9J5W6;H7C5N2;C9JCX3	TAGLN3	26.1578	25.2343	26.5648	25.5171	26.2263	26.3699	25.9104	25.784	26.4459	25.8475	25.2229	25.4864	26.3816	26.3138	25.9594	26.2508	24.3008	26.1779	26.1589	26.2406	26.5033	25.7823	24.8903
P37837;F2Z393	TALDO1	NA	NA	NA	NA	NA	NA	NA	NA	NA	NA	NA	NA	NA	NA	NA	NA	NA	NA	28.431	NA	NA	NA	NA
P26639;D6R9F8;D6RCA5;D6RDJ6	TARS	NA	NA	NA	NA	NA	NA	NA	NA	NA	NA	NA	27.7234	27.7553	27.7743	27.4955	27.2725	27.1214	27.4297	27.5421	27.4446	27.3709	27.6057	27.4465
H3BNU1;Q9ULP9;A0A0D9SFR5;H3BQ06;H3BV07;H3BTP5	TBC1D24	NA	NA	NA	NA	NA	NA	NA	NA	NA	NA	NA	27.6397	27.159	27.1591	27.1931	27.6245	26.8882	27.1511	26.9661	27.1848	27.1848	27.0106	27.0271
E5RIW3;E5RJD8;E5RHG6;O75347;E5RIX8	TBCA	NA	NA	NA	NA	NA	NA	NA	NA	NA	NA	NA	25.1969	25.7174	25.307	25.9545	26.0161	26.3363	26.1467	25.7351	25.6782	26.1409	25.8348	25.5538
Q99426;K7EK42;K7EP07;K7EL99;K7EQH0;K7ER04	TBCB	NA	NA	NA	NA	NA	NA	NA	NA	NA	NA	NA	27.121	27.187	27.271	27.1485	27.62	27.2668	27.2949	27.1415	27.2858	26.9041	27.7869	27.7031
J3KR97;Q9BTW9;I3L439;A0A0J9YWI5;A0A0J9YVR1;I3L4D2;I3L3H4;I3L131;I3L143;I3L0V3;I3L163;I3L500;I3L120;A0A0J9YXU4;A0A0J9YVU1;I3L1S3	TBCD	NA	NA	NA	NA	NA	NA	NA	NA	NA	NA	NA	26.5728	25.7571	26.1793	25.8889	25.8167	26.1654	26.011	25.7133	25.8211	26.185	26.0406	26.108
E5RHG8;Q15369;R4GMY8	TCEB1	NA	NA	NA	NA	NA	NA	NA	NA	NA	NA	NA	30.397	30.3946	30.9064	30.2438	30.8226	30.6583	30.673	30.4298	30.4188	30.4369	30.2209	29.8785
P17987;E7EQR6;F5H282;E7ERF2;F5GZ03;F5H136;F5H676;F5H7Y1;F5H726;F5GZI8	TCP1	27.555	27.3155	27.4816	27.2263	26.7546	26.906	27.2099	27.0425	26.9073	27.5102	27.7429	26.9629	27.9997	26.3286	26.1514	26.6387	28.0052	26.9678	27.038	27.4261	27.5357	26.7235	28.4165
Q92734;C9JUE0;C9JJP5;C9JTY3	TFG	NA	NA	NA	NA	NA	NA	NA	NA	NA	NA	NA	29.5584	30.044	29.9023	29.7857	29.9113	29.6261	29.9177	30.2108	29.6471	30.126	30.0441	29.7595
G3V0E5;P02786;H7C3V5	TFRC	27.1924	26.9156	26.7755	26.1703	26.4382	26.1335	26.587	26.2332	26.724	26.5975	27.5281	NA	NA	NA	NA	NA	NA	NA	NA	NA	NA	NA	NA
Q15582;H0Y8L3;S4R3C6;H0Y8M8;H0YAB8;H0Y9D7	TGFBI	25.5122	24.9334	25.9143	24.6047	25.2572	25.995	25.1528	25.9268	25.7898	24.9511	25.8179	NA	NA	NA	NA	NA	NA	NA	NA	NA	NA	NA	NA
P21980;A2A2A0;A2A299	TGM2	24.7334	24.9836	25.8327	25.1326	25.0497	24.9295	25.2822	25.2834	25.4918	25.0483	25.0182	26.0976	26.3458	25.5021	25.5302	25.947	27.1072	26.4563	25.7398	25.9984	26.4558	25.7621	26.3773
P52888;K7EP46;K7EKB6;K7EMU4;K7EL02;K7EIK4;K7EL32	THOP1	NA	NA	NA	NA	NA	NA	NA	NA	NA	NA	NA	NA	25.551	22.6195	NA	NA	25.7016	24.4808	23.9337	23.6332	NA	23.3457	24.969
E9PIM6;E9PNQ8;P04216;J3QRJ3	THY1	31.8331	31.2655	31.2771	31.4308	31.3586	30.9228	31.7427	31.2668	31.5985	31.5235	31.2936	NA	24.6508	25.1378	25.3097	25.1633	24.4202	25.0048	25.2816	25.3697	25.2823	24.8051	23.2375
O60220	TIMM8A	NA	NA	NA	NA	NA	NA	NA	NA	NA	NA	NA	31.0881	30.4746	30.7222	30.2559	29.9445	30.0792	30.7178	30.1853	29.7123	30.2343	29.3067	29.3381
Q9GZM7;F6SDV2	TINAGL1	27.2971	27.2847	27.8802	27.9485	27.4602	26.987	27.2234	28.3753	27.9505	27.505	26.9338	NA	NA	NA	NA	NA	NA	NA	NA	NA	NA	NA	NA
A0A087X0K9;G5E9E7;G3V1L9;Q07157;H0YKB1;H0Y3R8	TJP1	26.8171	27.5429	26.9372	26.6501	27.1123	27.9351	26.4959	25.9466	27.0839	26.948	26.778	NA	NA	NA	NA	NA	NA	NA	NA	NA	NA	NA	NA
P29401;A0A0B4J1R6;E9PFF2;F8W888	TKT	30.1721	30.1574	31.1123	30.3168	30.0213	30.3979	30.2587	30.1781	30.4749	30.4295	30.3005	28.7189	29.3731	28.957	29.1868	29.0279	28.8698	28.7989	29.2404	29.1531	28.9705	29.2526	29.3584
Q9Y490	TLN1	27.8879	27.2191	28.0608	26.7827	26.9862	27.3054	27.2226	27.2485	27.5118	27.5915	27.3198	28.6231	29.3806	29.5244	29.3503	29.4244	28.9023	29.3251	29.6488	29.3366	29.5169	29.1185	28.6663
Q9Y4G6;A0A1B0GVU7;H0YMT1	TLN2	NA	NA	NA	NA	NA	NA	NA	NA	NA	NA	NA	29.3998	29.5465	29.6473	29.7627	29.4823	29.4706	29.674	29.7175	29.3481	29.7103	29.5505	29.4788
Q99805	TM9SF2	26.2692	26.2176	25.837	25.2637	25.7069	25.7735	26.0794	25.4432	26.0658	25.8128	26.4816	NA	NA	NA	NA	NA	NA	NA	NA	NA	NA	NA	NA
Q9HD45;Q5TB53	TM9SF3	25.892	25.9012	25.8568	25.4933	25.2734	25.3682	25.6691	25.5803	25.7127	25.6859	26.2133	NA	NA	NA	NA	NA	NA	NA	NA	NA	NA	NA	NA
P49755;G3V2K7	TMED10	27.5453	27.5618	27.0391	26.765	26.9122	26.6376	26.9615	27.2501	27.1567	27.1423	27.7013	NA	NA	NA	NA	NA	NA	NA	NA	NA	NA	NA	NA
A0A0A6YYA0;Q9Y3B3;G3V2Y2	TMED7-TICAM2;TMED7	25.9563	25.6609	25.3154	25.2853	25	24.9419	26.0875	26.0198	25.7365	25.447	25.9772	NA	NA	NA	NA	NA	NA	NA	NA	NA	NA	NA	NA
Q9BVK6	TMED9	26.4021	26.2501	25.9413	25.5176	25.4212	25.5581	25.5338	25.5299	25.7958	26	26.3603	NA	NA	NA	NA	NA	NA	NA	NA	NA	NA	NA	NA
Q86WV6;J3QTB1	TMEM173	24.2087	NA	24.7114	22.2314	22.5013	24.4144	23.07	NA	23.9089	23.6856	24.6257	NA	NA	NA	NA	NA	NA	NA	NA	NA	NA	NA	NA
I3L161;Q9NRY6;I3NI29;I3L3X5	TMEM256-PLSCR3;PLSCR3	NA	NA	NA	NA	NA	NA	NA	NA	NA	NA	24.8601	NA	NA	NA	NA	NA	NA	NA	NA	NA	NA	NA	NA
Q9NV96;E5RG19;Q3MIR4	TMEM30A	26.8246	26.9782	24.7746	27.0297	26.1962	26.1593	26.7623	26.52	26.6795	26.0356	26.9177	NA	NA	NA	NA	NA	NA	NA	NA	NA	NA	NA	NA
D6RAA6;P57088;H0Y8N0;J3KN43;D6RBY2	TMEM33	26.1096	25.7942	24.7494	25.4072	25.3496	25.8211	25.1781	25.5869	24.9219	25.5714	25.7437	NA	NA	NA	NA	NA	NA	NA	NA	NA	NA	NA	NA
Q9BTV4;V9GY05	TMEM43	27.5635	27.0817	26.613	26.3087	26.3451	26.4734	26.3531	26.4879	26.8299	26.7691	27.3319	NA	NA	NA	NA	NA	NA	NA	NA	NA	NA	NA	NA
Q9NZR1;G5EA42;H0YMA2	TMOD2	NA	NA	NA	NA	NA	NA	NA	NA	NA	NA	NA	27.8365	28.089	27.6398	27.5517	28.1675	27.7502	28.431	27.5526	27.9333	27.8713	28.2497	27.9018
P62328	TMSB4X	27.6235	25.4485	26.9835	25.336	28.3209	28.8516	27.7756	27.8161	28.2661	25.3908	28.3135	26.9201	27.3328	27.1154	27.5422	27.2118	26.589	27.1724	27.4717	27.1304	27.4083	27.2213	26.9129
P24821;J3QSU6;E9PC84;F5H7V9;H0YGZ3	TNC	NA	NA	NA	NA	NA	NA	NA	NA	NA	NA	NA	30.5092	30.1292	30.0826	30.5782	30.3151	30.005	30.0481	30.3417	29.961	30.4943	30.264	29.4458
Q9UKE5	TNIK	25.936	27.4116	25.6683	26.8277	26.6673	26.713	26.6993	26.4902	26.0595	26.4241	26.8685	NA	NA	NA	NA	NA	NA	NA	NA	NA	NA	NA	NA
Q92752;H0Y668	TNR	30.9057	30.2844	30.544	30.7655	31.195	30.6289	30.6507	30.9177	30.722	30.712	30.2845	27.6786	26.9417	27.2063	27.2444	27.7105	27.8422	27.6424	27.3377	26.6343	27.4554	27.1571	26.7178
Q9H0E2;E7EN89;E9PP67;E9PQ25;F2Z2Y8;E9PNS3	TOLLIP	NA	NA	NA	NA	NA	NA	NA	NA	NA	NA	NA	26.9909	26.6744	26.9948	27.154	27.3096	26.8123	26.5009	26.729	26.5492	26.6107	27.2153	26.917
O60784;Q6UW50;B0QY01;V9GZ68;V9GYF4;B0QY02;H7BYN7;F8WE29	TOM1	NA	NA	NA	NA	NA	NA	NA	NA	NA	NA	NA	30.4403	29.1119	30.0195	30.0205	29.991	28.9861	29.3034	29.9157	28.5728	29.9727	29.3358	28.9834
Q6ZVM7	TOM1L2	NA	NA	NA	NA	NA	NA	NA	NA	NA	NA	NA	26.7592	26.5384	26.1524	26.1251	26.7142	26.4078	26.4956	25.9674	26.5297	26.0897	26.2559	26.1074
O94826	TOMM70A	NA	NA	NA	NA	NA	NA	NA	NA	NA	NA	NA	26.1228	25.7638	26.495	26.2041	26.0996	25.703	26.0426	26.1094	25.872	26.1575	26.3597	25.0752
Q02880;E9PCY5;P11388;H7BZ82;J3KTB7	TOP2B	26.7519	28.6424	26.5661	28.2727	27.8502	27.4408	28.427	27.1762	26.927	27.859	27.5185	NA	NA	NA	NA	NA	NA	NA	NA	NA	NA	NA	NA
P55327;H0YC42;H0YC44;E5RK35	TPD52	NA	NA	NA	NA	NA	NA	NA	NA	NA	NA	NA	NA	NA	NA	NA	NA	NA	NA	25.9399	NA	NA	NA	NA
P60174;U3KQF3;U3KPZ0;U3KPS5	TPI1	30.7408	29.8986	31.485	30.1961	30.5143	30.7308	30.2547	30.1935	31.0062	30.4881	30.2941	NA	NA	25.1972	24.8166	25.0032	24.112	25.4568	24.6038	24.8684	24.8309	24.3235	23.5244
P06753	TPM3	NA	NA	NA	NA	NA	NA	NA	NA	NA	NA	NA	23.3676	25.3569	NA	NA	NA	26.7128	22.2923	22.3738	23.4771	NA	NA	27.0685
A0A087WWU8;Q5HYB6;Q5VU61;D6R904;J3KN67;D6RFM2;K7EP68	TPM3;DKFZp686J1372	28.093	27.1991	28.1366	27.1031	27.6526	27.7794	27.3439	27.4556	27.7546	27.6932	27.2263	NA	NA	NA	NA	NA	NA	NA	NA	NA	NA	NA	NA
P67936;K7ENT6;K7ERG3;K7EPV9;K7EMU5;K7EPB9	TPM4	25.8158	25.228	26.4417	24.9349	25.1303	25.6825	24.8592	24.9868	25.852	25.5615	25.0081	26.9366	28.1368	27.4139	27.5214	27.5788	28.3705	27.7732	27.7131	27.8418	27.5605	27.5816	29.0097
O14773	TPP1	28.1253	27.643	27.7422	27.5169	27.9638	27.4866	27.8136	28.397	27.9769	27.7596	27.8125	27.0688	NA	27.5495	24.4958	NA	NA	NA	27.7356	23.6174	NA	27.5912	NA
P29144;Q5VZU9	TPP2	27.6813	28.7678	28.8285	28.4835	29.0573	28.712	28.3203	28.7764	28.4116	28.4303	28.3176	27.4136	26.6305	27.403	27.3971	27.5041	26.3697	27.1162	26.7664	26.9053	27.2804	27.3464	26.6191
O94811	TPPP	28.5594	27.8481	28.2959	27.831	28.2342	28.4102	28.3077	28.1349	28.5391	28.1318	27.8709	31.7643	32.8053	32.4618	31.7706	31.5674	32.8322	31.5041	32.168	32.3405	31.3168	32.9684	33.7696
Q9BW30	TPPP3	25.9415	25.6925	26.584	25.5639	25.9078	26.4541	25.4999	25.2454	25.9693	25.7136	26.4632	33.7653	33.6418	33.7452	33.8404	33.9546	33.3041	33.7106	33.7026	33.8458	33.7355	33.6465	33.1347
Q5T0D9	TPRG1L	27.3379	28.0098	27.1158	28.0078	27.77	27.5214	28.3072	28.4222	27.7221	27.6168	27.6641	23.4741	27.2639	22.8757	23.1957	25.2001	28.8825	26.1137	27.031	NA	25.8657	23.1193	28.4325
Q5W0H4;A0A0B4J2C3;P13693;J3KPG2;E9PJF7;Q56UQ5;H0YCX0	TPT1	NA	NA	NA	NA	NA	NA	NA	NA	NA	NA	NA	24.4182	27.2951	NA	NA	25.0446	27.8027	24.6937	24.994	25.874	NA	NA	29.2116
Q9C040;A0A0J9YX34;A0A0J9YY97;C9J084	TRIM2	26.9023	28.7023	28.2256	27.8466	29.0077	29.1694	27.662	27.0615	27.6676	27.8606	28.6569	26.8067	27.088	27.0727	26.9361	26.3537	27.1462	26.5953	27.2867	26.9803	26.8506	27.2119	27.3702
Q9UJA5	TRMT6	24.9758	26.1229	26.2531	25.9411	25.9782	26.4002	26.1631	25.9959	25.9372	25.7009	25.7411	NA	NA	NA	NA	NA	NA	NA	NA	NA	NA	NA	NA
P10155;G5E9R9;H0Y9N5	TROVE2	NA	NA	NA	NA	NA	NA	NA	NA	NA	NA	NA	24.8654	24.2391	24.3025	24.3629	23.9047	23.45	24.9701	24.98	NA	24.9326	24.2326	22.7316
A0A087X0H8;Q15714	TSC22D1	NA	NA	NA	NA	NA	NA	NA	NA	NA	NA	NA	29.8153	28.9305	30.1822	29.8387	29.992	29.2885	29.4967	28.6524	29.7709	28.3361	29.8633	29.4922
Q15631;E9PGT1;H7C1D4;A0A0J9YVW2	TSN	26.687	26.5864	27.5792	26.9116	27.4823	27.3131	26.7736	26.9408	26.9903	27.0433	26.6666	28.7659	28.4788	28.9883	28.9377	28.9008	28.6212	28.7118	28.7782	28.6559	28.968	28.8026	28.3022
B4DDG0;B4E171;P41732	TSPAN7	NA	NA	NA	NA	NA	NA	NA	NA	NA	NA	NA	NA	NA	NA	NA	NA	NA	NA	NA	NA	NA	NA	NA
Q16762;B1AH48	TST	NA	NA	NA	NA	NA	NA	NA	NA	NA	NA	NA	26.8531	26.5032	27.1376	26.8622	27.0044	26.5693	26.2137	26.7927	26.1852	26.9277	26.7331	26.5982
P02766;A0A087WV45;A0A087WT59	TTR	NA	NA	NA	NA	NA	NA	NA	NA	NA	NA	NA	27.5086	28.5019	27.9299	27.5695	27.8318	28.8704	28.0945	28.5305	28.1511	28.1652	28.6373	29.2466
Q9H313;A0A0G2JPK6;E7ET67;A0A0G2JNU8;A0A0G2JNF5;F8WBE6	TTYH1	29.7236	29.6349	29.7229	29.6357	29.0776	29.488	29.626	29.9112	29.756	29.6978	29.1689	NA	NA	NA	NA	NA	NA	NA	NA	NA	NA	NA	NA
Q71U36;Q13748;A0A1W2PQM2;Q6PEY2	TUBA1A;TUBA3C;TUBA3E	NA	NA	NA	NA	NA	NA	NA	NA	NA	NA	NA	27.1379	26.9531	27.4108	27.536	27.174	26.9476	27.02	27.0131	27.1034	27.4018	27.7995	27.2435
P68363;F8VVB9;F8VS66;F8VRZ4;F8VX09;F8VWV9;C9JDS9;F8VRK0;F8W0F6;F8VXZ7	TUBA1B	33.555	33.8141	32.4247	33.7404	33.699	33.0233	34.305	34.0629	33.2574	33.4671	33.9212	27.8507	27.254	27.8406	28.0148	27.7962	26.9261	27.6483	27.6962	27.7486	28.0608	27.4747	26.5479
P68366;C9JEV8;C9JQ00;C9JDL2	TUBA4A	29.2062	29.2328	27.9831	29.2053	29.3127	28.5928	29.8029	29.3453	28.706	29.0458	29.4521	29.4306	29.6317	29.9197	29.766	29.9278	29.7246	28.8613	29.5954	29.6963	29.6945	29.437	29.5543
C9J2C0;Q9NY65;V9GZ17;C9K0S6;Q9H853	TUBA8	NA	NA	NA	NA	NA	NA	NA	NA	NA	NA	NA	28.7184	29.2112	28.8896	28.9826	28.9178	29.0253	29.0351	28.9222	29.0243	28.5544	29.2636	29.4491
Q5JP53;P07437;Q5ST81;A6NNZ2	TUBB	30.1589	29.9977	28.9096	29.9064	30.2016	29.5196	30.2886	30.0608	29.9144	29.6927	30.2819	29.93	30.1215	29.8883	30.1789	30.0578	30.0076	30.3112	30.3005	30.1336	30.0113	29.737	29.1968
Q13885	TUBB2A	31.1991	31.1759	29.9174	31.1812	31.431	30.8787	31.7135	31.4243	30.6981	30.9435	31.425	27.3652	27.3966	27.0252	26.8834	26.7898	27.216	27.2847	27.2134	27.0317	26.8362	27.1409	27.0098
P04350;M0R278;M0QY85;M0R0X0;M0QY37;M0QX14;M0QZL7;M0R1I1;K7EL29	TUBB4A	30.7359	30.7522	28.9374	30.5934	30.9147	29.9552	31.2431	31.2422	30.2355	30.3195	30.8744	27.5771	27.623	27.7393	27.7026	27.7943	27.2589	27.4514	27.6707	27.8854	27.4595	27.7983	27.5201
P68371;M0R2D3;M0R2T4;A0A075B724	TUBB4B	33.3454	33.7115	32.362	33.8012	33.7781	33.1295	34.2124	33.8809	33.1092	33.3842	33.8654	26.5358	26.2498	26.827	26.8801	26.8014	26.0778	26.7633	26.7506	26.4258	26.9758	26.852	25.6367
Q9BUF5;K7ESM5;K7ES63	TUBB6	NA	NA	NA	NA	NA	NA	NA	NA	NA	NA	NA	31.2831	31.5073	30.5838	30.8366	30.9059	31.5393	31.3939	30.9964	31.3104	30.9531	30.5416	31.6683
Q3ZCM7;A0A075B736;Q5SQY0	TUBB8	27.1853	27.7651	26.091	27.6772	27.3037	26.1742	28.3076	28.2378	27.2289	27.307	27.5662	27.7075	27.8016	28.3904	28.1017	28.2815	27.6851	27.5801	27.9143	28.1319	28.1477	28.6336	28.7852
P49411;H3BNU3	TUFM	NA	NA	NA	NA	NA	NA	NA	NA	NA	NA	NA	27.9355	29.3439	27.2842	26.9761	27.8838	29.3607	28.0831	28.1682	28.3633	28.2494	27.9206	29.6831
Q12792;F8VS81;F8VRG3	TWF1	NA	NA	NA	NA	NA	NA	NA	NA	NA	NA	NA	26.2158	27.4508	25.9564	25.9828	26.0845	27.944	26.6778	26.7124	26.9535	26.1596	26.2854	28.6262
Q6IBS0;D6RG15	TWF2	NA	NA	NA	NA	NA	NA	NA	NA	NA	NA	NA	NA	25.2538	23.3083	NA	23.3326	26.3246	23.7721	24.2532	24.3412	NA	23.5177	26.1113
P10599	TXN	NA	NA	NA	NA	NA	NA	NA	NA	NA	NA	NA	28.9358	29.3317	29.3685	29.2371	29.313	29.0064	28.9762	29.3505	29.261	29.0037	29.2761	29.3619
O43396;K7ER96;K7EML9;K7EME7;K7EKG2;K7EPB7	TXNL1	NA	NA	NA	NA	NA	NA	NA	NA	NA	NA	NA	25.7735	26.6923	25.0227	24.997	25.9466	27.1794	26.6551	25.5224	26.1591	25.3998	25.9642	26.6052
F8W809;A0A087WSW9;A0A182DWI3;A0A087WSY9;Q16881;E9PIR7;E2QRB9;E9PKD3;A0A0B4J225;E9PIZ5;E9PQI3;E9PLT3;E9PKI4;E9PRI8	TXNRD1	NA	NA	NA	NA	NA	NA	NA	NA	NA	NA	NA	30.2148	30.252	30.4814	30.657	30.3985	30.1121	30.4053	30.4468	30.2329	30.5981	30.5629	30.1044
P22314;Q5JRR6;Q5JRR9;Q5JRS0;Q5JRS2;Q5JRS1;Q5JRS3	UBA1	29.6898	29.1278	29.3427	29.0226	29.2053	29.2735	29.1366	28.9516	29.4069	29.3252	29.1251	28.0315	28.0697	28.2359	28.6285	28.3754	27.8496	28.1306	28.2842	28.2335	28.4423	28.305	27.7769
Q8TBC4;F8W8D4;F8WF86	UBA3	NA	NA	NA	NA	NA	NA	NA	NA	NA	NA	NA	25.7953	26.262	25.0215	24.353	25.5201	26.667	25.7978	25.6883	25.9061	24.9544	25.1485	26.6032
D6RFM0;D6RAH7;H9KV45;A0A0A0MQU3;A0A087WY85;P62837;P61077;D6RAW0;D6RA11;A0A087WW00;C9J9H9;Q9Y2X8;P51668	UBE2D2;UBE2D3	NA	NA	NA	NA	NA	NA	NA	NA	NA	NA	NA	29.4528	29.2416	29.2676	29.0162	29.2347	29.2995	29.2488	29.0924	29.1966	29.2901	29.7067	29.9706
P61086;D6RDM7	UBE2K	NA	NA	NA	NA	NA	NA	NA	NA	NA	NA	NA	28.9495	27.7517	27.9082	27.2126	27.5456	28.7989	28.6668	27.3213	27.102	27.4764	27.0097	28.9038
P68036;A0A1B0GUS4	UBE2L3	NA	NA	NA	NA	NA	NA	NA	NA	NA	NA	NA	26.4694	28.5965	26.5982	25.2115	26.3401	28.5542	27.2188	27.4435	27.6859	26.8387	26.9595	29.8461
P61088;F8VQQ8;F8VSD4;F8VV71;F8VZ29;Q5JXB2	UBE2N	NA	NA	NA	NA	NA	NA	NA	NA	NA	NA	NA	27.8214	27.5721	27.6499	27.58	27.2348	27.8092	27.6076	27.4018	27.3035	27.9048	27.4348	27.4754
Q9C0C9;K7EQ12	UBE2O	29.6205	30.288	30.2106	29.9494	29.6036	29.1341	29.9957	30.5696	30.1298	30.0859	29.8061	32.4056	31.8314	32.5968	32.4455	32.3996	31.9228	32.4586	31.8671	32.2269	32.1999	31.8093	31.6417
Q15819;G3V113;H0YBP9;H0YBX6	UBE2V2	NA	NA	NA	NA	NA	NA	NA	NA	NA	NA	NA	29.2727	29.3019	29.41	29.5851	29.4844	28.7839	29.4009	29.4093	29.5235	29.0107	29.7174	29.603
P09936;D6R956;D6RE83;D6R974;D6RF53	UCHL1	29.4502	28.6066	29.2896	28.8325	29.2407	29.48	29.1049	29.0979	29.4108	29.041	28.8074	25.9535	25.483	25.8357	25.8901	25.7283	25.2072	26.0297	25.2263	25.5081	25.6532	25.8025	24.9695
P61960;H0Y614	UFM1	NA	NA	NA	NA	NA	NA	NA	NA	NA	NA	NA	25.1162	25.4985	24.1895	NA	24.6498	26.9192	24.8335	24.7824	25.9618	23.685	26.2551	27.5179
C9JNZ1;C9JVG3;C9JWG0;C9JTZ5;C9JUW1;F2Z3H1;C9J3M0;F2Z3P4;F8WC70	UGP2	25.226	25.4706	26.6925	25.7827	25.8148	25.6482	NA	25.7059	25.9808	25.7856	25.3348	27.7091	27.6269	28.1809	27.8973	28.2836	27.7663	27.9068	27.6786	27.8626	28.0685	27.9448	27.3473
P14927;B7Z2R2;E5RHG9	UQCRB	NA	NA	NA	NA	NA	NA	NA	NA	NA	NA	NA	32.2256	32.1765	32.2568	32.0219	32.2989	32.522	32.0054	32.1537	32.4718	32.2351	32.8544	33.0335
P31930	UQCRC1	27.2361	27.7255	27.19	27.5615	27.7134	27.3495	27.3928	27.9271	28.0916	27.1904	27.1411	NA	26.9204	NA	NA	24.8751	28.1651	23.3568	24.9207	24.0926	NA	NA	28.8825
P22695;H3BRG4;H3BSJ9;H3BP04;H3BUI9;A0A087WVZ4	UQCRC2	27.2491	27.6	27.0258	27.8469	27.552	27.0837	27.5348	27.9089	27.9927	27.2006	27.068	26.0997	26.4024	26.6735	25.9944	26.2485	26.9104	25.6551	27.1882	25.4293	24.2496	27.4291	27.2913
P47985	UQCRFS1	25.6259	25.931	25.5665	26.0188	25.7305	25.187	25.7575	26.3279	26.246	25.6816	25.2992	27.7486	27.574	27.6629	27.9146	27.7404	27.7977	27.5492	27.8013	27.7572	27.8771	27.7902	26.8521
P07919	UQCRH	NA	25.9256	25.5237	26.1628	25.3602	25.4619	25.5544	26.1021	26.3867	25.4508	25.6433	27.2954	29.3522	26.4962	26.5896	27.1781	29.0622	28.4369	28.5205	28.3495	28.774	26.8691	28.8544
Q96IX5	USMG5	25.1503	25.4141	23.9998	23.9913	25.3535	24.1745	25.143	25.6299	25.9884	24.3803	24.8356	26.1848	26.9534	25.6451	26.2108	25.826	26.6568	26.6447	26.2033	26.4576	26.157	26.0101	27.4779
P54578;A6NJA2;J3QQT6;J3KS55	USP14	NA	NA	NA	NA	NA	NA	NA	NA	NA	NA	NA	26.9491	26.6051	26.3946	26.51	26.6397	26.5215	26.9373	27.1032	26.7596	26.6601	26.6385	26.4857
P45974;H7C5J3;Q92995	USP5	26.2707	26.2889	24.9349	26.1512	25.8691	25.4891	26.6068	25.9361	25.9376	26.074	25.8812	28.2772	27.0431	27.2883	28.1704	28.1082	27.7239	27.7607	27.1889	28.3236	27.8517	27.9461	27.3414
Q93009;H3BND8;F5H2X1;H3BUV0;H3BTM1;H3BRA2;H3BQD1;I3L2D8	USP7	NA	NA	NA	NA	NA	NA	NA	NA	NA	NA	NA	26.0862	25.8777	26.4815	26.1169	26.1064	25.8088	26.3472	26.3001	26.0333	26.4772	26.0408	25.4539
Q93008;O00507;H7C2M9	USP9X;USP9Y	26.7712	27.178	26.111	27.0134	26.3158	26.1401	26.9101	27.1827	26.4202	26.8459	26.926	NA	NA	NA	NA	NA	NA	NA	NA	NA	NA	NA	NA
F5GZV7;P23763	VAMP1	28.0995	27.3076	26.1195	26.5778	28.5031	27.1434	27.4355	27.503	27.0819	27.0992	27.893	26.1342	26.275	25.989	26.3418	26.1171	26.1368	26.4412	26.4086	26.024	26.2835	26.3007	26.1492
J3QRU4;F8WCA0;L7N2F9;P63027;K7ENK9;K7EKX0	VAMP2	30.514	29.8547	28.6045	29.8646	30.6118	29.9672	30.2176	29.9357	29.3738	29.8569	30.0957	25.1923	27.3859	24.6436	25.3129	25.6349	27.5577	NA	26.5664	25.5955	NA	26.4516	27.2424
O95292;E5RK64	VAPB	NA	NA	NA	NA	NA	NA	NA	NA	NA	NA	NA	28.0414	28.3212	27.7157	28.3401	28.0016	28.7558	27.1399	28.2904	28.7345	28.5089	28.5301	28.7285
P26640;A0A140T936;A0A140T954;A2ABF4;A0A0G2JJT9;A0A140T904;H0Y426	VARS	26.5421	26.4523	26.3035	26.1321	26.4194	26.1197	26.0936	26.1622	26.0223	26.4541	26.5386	25.4492	25.603	25.8273	25.168	25.7536	25.149	25.1561	26.1481	25.9424	24.3972	26.0013	25.1461
Q99536;K7ERT7;K7ESA3;K7ENX2;K7EM19;K7EJM4;K7ER81	VAT1	29.437	28.4152	29.4859	28.2203	28.4037	29.2168	28.3672	28.2838	28.7468	28.8888	28.9896	26.434	27.091	26.0071	26.1319	26.2024	27.2127	26.5505	26.5578	26.8841	26.5421	26.0968	27.5329
E9PDD2;P19320	VCAM1	23.9788	23.8271	NA	22.624	NA	22.6888	22.6381	22.0878	23.148	23.5837	23.9296	NA	NA	NA	NA	NA	NA	NA	NA	NA	NA	NA	NA
E9PF17;P13611	VCAN	31.7309	31.933	31.6661	31.919	33.2953	31.2307	31.664	32.4705	31.8677	31.9383	31.5869	30.6371	30.8579	30.0893	30.3905	30.2225	30.6129	30.6554	30.8356	30.3959	30.7844	29.9376	30.096
P18206;A0A096LPE1	VCL	27.7831	26.9768	28.1875	26.9736	26.7608	27.2831	26.988	27.0151	27.6176	27.4877	27.0425	26.9963	26.8139	26.9551	26.998	26.778	26.5366	27.1183	26.8533	26.9993	27.0114	27.0518	25.9776
P55072;C9IZA5;C9JUP7	VCP	32.0238	32.4928	33.22	32.968	32.8085	32.7901	32.5947	32.8493	32.6395	32.7127	32.3319	28.0825	28.2994	28.416	28.4098	28.2768	28.2653	28.2731	28.6432	28.2104	28.5802	28.1942	27.8299
P21796;C9JI87	VDAC1	28.7188	28.881	28.551	28.5157	27.956	27.3706	28.464	28.5683	28.9947	28.5135	28.6603	28.3181	27.9986	28.594	28.4424	28.3483	28.321	28.3475	28.2588	28.1174	28.4073	28.5924	28.2924
P45880;A0A0A0MR02;Q5JSD2;Q5JSD1;A2A3S1	VDAC2	28.0598	27.976	28.2426	27.6468	27.4793	27.0006	27.8945	27.9201	28.2833	27.7784	28.3567	29.7072	29.4903	29.7194	29.4438	29.7362	29.6632	29.5877	29.5469	29.6934	29.6502	30.3418	29.9591
Q9Y277;E5RK27;E5RFP6;E5RJN6;E5RHZ6;E5RHE1	VDAC3	26.782	27.0202	26.9158	26.6925	26.2517	25.5026	26.7665	26.8533	27.1614	26.6431	27.1179	27.5345	27.67	27.7324	27.6154	27.6997	27.5524	27.4922	27.8813	27.6334	27.5947	27.6685	27.5277
O15240;Q05BJ3	VGF	24.5582	24.4065	NA	25.2489	25.4299	25.6307	25.8091	25.9363	24.1521	24.9234	25.3969	30.0613	30.1641	30.4875	30.3314	30.4218	29.5697	30.2199	30.2215	30.3985	30.6415	30.4366	29.3677
P08670;B0YJC4;B0YJC5;A0A1B0GTT5;H7C5W5;P41219;P17661;A0A1B0GVG8;F8W835	VIM	30.5318	28.3684	29.6724	28.9246	28.8829	29.3989	29.3772	29.78	29.8593	29.3485	29.2601	26.1923	25.2905	25.5913	25.1251	25.9084	25.1658	25.4311	25.5718	NA	25.8047	25.7797	24.6802
Q709C8	VPS13C	27.3695	27.6125	27.871	27.7889	27.6018	27.2759	27.5172	27.5825	27.4843	27.7465	27.5924	NA	NA	NA	NA	NA	NA	NA	NA	NA	NA	NA	NA
O75436;S4R3Q6;S4R2Y3	VPS26A	NA	NA	NA	NA	NA	NA	NA	NA	NA	NA	NA	29.6424	29.5643	29.775	29.9028	29.6176	29.3821	29.7936	29.8268	29.4566	29.9537	29.3955	29.0354
Q4G0F5;H0YCI7	VPS26B	NA	NA	NA	NA	NA	NA	NA	NA	NA	NA	NA	NA	27.4296	NA	NA	24.2608	28.3881	24.9956	25.571	24.7261	NA	NA	29.7311
Q9UBQ0;F8VXU5;Q05DG7	VPS29	NA	NA	NA	NA	NA	NA	NA	NA	NA	NA	NA	25.8605	26.24	26.4145	26.158	26.2455	25.849	26.3916	26.2072	26.4955	26.002	26.7702	26.4222
Q96QK1;I3L4S0;A0A1W2PP10;I3L4P4	VPS35	27.2014	27.0941	26.9674	27.2478	27.0039	26.9661	27.1201	27.0174	27.1046	27.1457	26.9569	28.7926	32.1714	28.9267	28.8565	29.9213	32.5267	30.0628	31.2692	30.4048	30.0816	29.1085	32.6555
Q8N1B4;A0A0G2JIG2	VPS52	24.3862	25.0481	20.9126	24.7453	24.0558	23.5851	25.8389	24.2442	23.0489	24.5513	23.0337	NA	NA	NA	NA	NA	NA	NA	NA	NA	NA	NA	NA
P62760;E7ER47;E9PE24	VSNL1	29.9387	29.729	29.6501	29.7281	29.9972	29.9497	29.7097	29.3839	29.7779	29.6762	29.8488	26.5407	26.2336	26.7045	26.1937	26.5369	26.1469	26.4424	26.5002	26.3981	26.3407	26.7007	25.9608
A0A087WY55;Q9NP79;Q5TGM0	VTA1	NA	NA	NA	NA	NA	NA	NA	NA	NA	NA	NA	26.9842	26.5636	26.2955	26.3664	27.4178	27.0712	26.3603	25.7973	26.9214	24.6912	26.5147	27.3562
P04275	VWF	29.8359	30.2814	30.5481	29.4239	30.2025	30.0587	29.1859	30.0774	29.2849	30.2085	30.6812	NA	NA	NA	NA	NA	NA	NA	NA	NA	NA	NA	NA
P23381;G3V3H8;G3V3Y5;G3V277;G3V423;G3V5U1;G3V456;H0YJP3;G3V3P2;G3V227;G3V2Y7;G3V3X0;G3V5W1;G3V3S7;G3V5H5;P78534;G3V4A3;G3V4Q0;G3V2F2;G3V3R3;G3V4S4;G3V313;G3V339;G3V2C0;G3V4C7;G3V4N8;G3V4N0	WARS	NA	NA	NA	NA	NA	NA	NA	NA	NA	NA	NA	26.2922	26.0255	25.239	25.9657	26.5345	25.1667	25.685	26.4588	26.0987	25.3642	26.2596	25.5418
Q92558;Q5SZK5;Q5SZK4;Q5SZK3	WASF1	26.0111	26.7007	27.0125	26.9653	26.4827	26.6684	26.4976	26.3958	26.4075	26.6689	26.904	30.113	29.8484	29.9453	30.0556	29.8563	29.5656	29.9483	29.8944	29.7161	29.558	29.9677	29.6744
Q9UPY6	WASF3	25.4673	25.9429	26.187	25.8344	25.712	26.0324	25.5505	25.1037	25.3037	25.9346	26.3245	NA	NA	NA	NA	NA	NA	NA	NA	NA	NA	NA	NA
O75083;D6RD66	WDR1	28.5018	28.1597	28.5638	27.8646	27.726	27.8341	28.0259	27.7869	28.3007	28.3235	28.0789	31.1084	30.9589	31.1211	31.1116	31.039	31.0768	31.0901	30.9664	30.9432	30.9756	31.2628	31.1195
Q5JSH3;H7BY83	WDR44	26.2948	26.7431	27.1203	26.4608	26.1074	26.2719	26.2105	26.0196	26.412	26.7863	26.5467	NA	NA	NA	NA	NA	NA	NA	NA	NA	NA	NA	NA
A0A0A0MRE6;O94967;E9PR96;E9PKZ6;E9PN15;E9PNF6	WDR47	NA	NA	NA	NA	NA	NA	NA	NA	NA	NA	NA	27.097	27.4445	27.8786	27.6952	27.3002	27.206	27.5575	27.3845	27.5616	27.5745	27.1212	26.6631
Q8TAF3;F8W7Y5;F8W6P2;F8W9K4;F8W7Q3;C9JC24	WDR48	26.5573	27.261	27.4562	27.1413	27.2012	27.343	26.829	26.9551	27.1468	26.9987	27.3517	NA	NA	NA	NA	NA	NA	NA	NA	NA	NA	NA	NA
Q9NQW7;Q5T6H7;Q5T6H2;Q5T6H3	XPNPEP1	NA	NA	NA	NA	NA	NA	NA	NA	NA	NA	NA	29.8543	29.7875	30.0647	30.149	30.2275	30.2151	29.5453	29.958	27.9171	30.1594	30.1787	30.172
O14980;C9IZS4;C9JQ02;C9JV99;C9J673;C9JKM9;H7BZC5;F8WF71;C9IYM2;C9JF49	XPO1	NA	NA	NA	NA	NA	NA	NA	NA	NA	NA	NA	26.5608	27.8761	25.8762	25.4658	26.9898	27.9516	26.8379	26.671	27.2311	27.0531	26.742	28.83
Q9UIA9;E7ESC6;H0YBE1;E5RIW1	XPO7	23.7745	24.8127	NA	24.1071	23.9776	24.4846	24.443	24.6936	24.189	24.2619	24.3466	27.9878	27.5443	27.523	27.6627	27.5525	28.3518	27.5259	26.9587	27.8365	27.494	27.7403	28.441
P13010;C9JZ81;H7C0H9	XRCC5	28.8964	29.4574	26.7821	30.0189	29.2643	28.7602	29.3169	30.4382	28.792	28.7913	28.2939	28.4709	29.1582	28.8879	28.5411	28.9927	29.29	28.6318	29.0315	28.9892	29.02	29.1982	29.9792
P12956;B1AHC9	XRCC6	29.3419	29.9345	27.0937	30.3595	29.7032	29.0243	29.5138	30.8039	29.1719	29.1737	28.6431	22.3171	25.9156	NA	NA	23.4985	27.9984	23.1999	24.5815	NA	21.0506	NA	27.9391
P54577;A0A0C4DGZ5	YARS	NA	NA	NA	NA	NA	NA	NA	NA	NA	NA	NA	30.9714	30.821	30.833	30.6955	30.8591	30.5552	30.7675	30.9755	30.879	30.8735	30.5405	30.199
P31946;Q4VY20;Q4VY19;A0A0J9YWE8;A0A0J9YWZ2	YWHAB	28.4189	28.1887	28.1212	28.0288	28.349	28.3116	28.1812	28.3293	28.2769	28.2208	28.0533	28.7791	28.6785	28.9717	28.9938	28.7506	28.3894	28.6566	28.9021	28.8999	28.443	29.1675	28.9786
P62258;K7EM20;B4DJF2;I3L3T1;K7EIT4;I3L0W5	YWHAE	30.0178	29.2688	29.9138	29.5738	29.6874	29.962	29.5951	29.6412	29.7617	29.5793	29.8082	23.2626	27.9787	27.0891	25.152	26.0638	29.0214	25.628	27.8781	22.0013	27.0195	26.444	28.8896
P61981;P31947	YWHAG	29.425	28.9774	28.4256	29.1658	29.4614	29.2509	29.2899	29.2147	29.2824	28.8305	29.1641	28.3078	28.2859	28.4112	28.5327	28.176	28.1784	28.6725	28.3687	28.4076	28.4876	28.4011	27.8221
Q04917;A2IDB2;F8WEB6;A2IDB1	YWHAH	28.1778	28.3903	27.7164	28.2656	28.3541	28.5376	28.337	28.3698	28.2264	28.0699	28.0709	25.306	26.4614	24.7791	24.8864	25.5091	26.6559	25.9948	25.4182	26.3511	25.7497	25.2197	26.5163
P27348;E9PG15	YWHAQ	27.5243	27.0852	27.3961	27.0621	27.4615	27.5271	27.2671	27.3176	27.5204	27.1959	27.2649	27.2377	26.3705	26.8381	26.2826	26.8425	26.6349	26.6517	25.4087	NA	25.7957	26.0252	26.4928
P63104;B0AZS6;E7EX29;B7Z2E6;H0YB80;E7ESK7;E5RGE1;E5RIR4;E9PD24;E7EVZ2	YWHAZ	30.9973	30.4708	30.9713	30.5821	30.7409	30.9089	30.7731	30.7234	31.0019	30.6783	30.6874	26.6491	26.1424	25.8895	25.5641	26.8391	26.4508	26.1396	25.2495	26.2175	23.9557	26.2816	26.5456
O43149;I3L3Q3;I3L1Q8;I3L141	ZZEF1	26.6816	27.3494	27.246	27.5516	27.2926	26.9672	27.3115	27.8023	27.1288	27.251	27.0342	NA	NA	NA	NA	NA	NA	NA	NA	NA	NA	NA	NA

## Sheet: Supp Table S2
Supplementary Table S2 - Statistically significant differentially expressed proteins identified between ALS MCEVs vs NC MCEVs
Protein.IDs	Gene.names	LFQ.intensity.NC10.MCEV	LFQ.intensity.NC13.MCEV	LFQ.intensity.NC14. MCEV	LFQ.intensity.ALS15.MCEV	LFQ.intensity.ALS2.MCEV	LFQ.intensity.ALS3.MCEV	LFQ.intensity.ALS5.MCEV	LFQ.intensity.ALS6.MCEV	LFQ.intensity.ALS7.MCEV	LFQ.intensity.ALS8.MCEV	LFQ.intensity.ALS9.MCEV	logFC	AveExpr	t	P.Value	adj.P.Val	B
Q09666;E9PKR9;E9PLK4;E9PQE3;E9PJZ0;E9PJC6	AHNAK	33.1782	31.5046	32.5908	31.0293	30.7246	31.5351	31.3297	31.0383	31.9268	32.1786	32.0245	-0.9511	31.3987	-4.68648	0.000399561	0.0447626	0.315568
A6NC48;Q10588;H0Y984;H0Y9Q9;H0Y8G4	BST1	27.5587	25.196	27.0362	24.9031	24.7347	25.2102	25.3539	25.1199	26.2179	26.1306	26.2588	-1.1058	25.3348	-4.71386	0.000380003	0.0447626	0.361814
H7BXY3;Q7L2E3	DHX30	24.4748	26.1158	23.1872	26.2234	26.0706	25.4874	26.2799	26.6275	24.6731	25.2287	25.1656	1.1269	25.8115	4.51988	0.000543313	0.0481711	0.0319891
O14576;A0A0A0MTG2	DYNC1I1	24.7866	25.5555	23.7351	25.9094	26.1931	25.6685	26.1799	25.9724	24.66	25.1882	25.4138	0.9558	25.7278	5.12164	0.000182004	0.0447626	1.03768
Q9H4M9;A0A024R571;C9JC03;C9J2Z4;C9JDQ8;C9JIJ3;C9IZH1	EHD1	30.2443	29.4973	29.6007	28.5376	28.43	28.7201	29.1386	28.9243	29.5045	29.6491	29.2398	-0.7627	28.9504	-4.34483	0.000753009	0.0486161	-0.269827
P17813;F5GX88	ENG	25.5025	NA	26.8313	25.0952	24.9743	25.2444	25.1384	24.7289	25.9955	25.924	25.6359	-0.8248	25.4132	-5.01829	0.000277391	0.0447626	0.679664
Q6UWR7;D6R9P1	ENPP6	32.3598	30.2041	32.291	29.9593	29.6839	30.1122	30.3193	29.4539	31.1894	31.3698	30.9603	-1.2373	30.3872	-4.80668	0.000320776	0.0447626	0.517799
Q9H0Q3	FXYD6	25.7084	25.2896	24.5894	26.1698	26.9799	26.3269	26.8085	26.3646	25.5259	25.4592	26.1239	1.0241	26.3011	5.16615	0.000168172	0.0447626	1.10994
P04921	GYPC	26.235	25.1836	26.5789	24.6353	24.822	25.1411	24.9705	24.8097	25.5377	25.7751	25.6459	-0.832	25.1234	-5.20988	0.000155648	0.0447626	1.18062
Q5SRN5;P04439;Q5SRN7;A0A1W2PS24;A0A0G2JIF2;P30455;P30443;A0A0G2JI36;A0A1W2PSE7;A0A0G2JL56	HLA-A	27.0411	27.4701	27.8924	25.8203	25.5423	26.3841	24.4082	24.1771	26.5535	27.0609	NA	-1.7612	25.609	-4.75879	0.000433326	0.0447626	0.268566
P08648	ITGA5	26.6137	25.2524	26.5918	24.9067	24.8459	25.4163	25.0882	24.631	25.9197	25.8251	25.9155	-0.8341	25.3327	-4.40531	0.000672448	0.0486161	-0.165128
P21589;Q96B60;H0Y7R7;H0Y3X5	NT5E	30.1647	28.9281	30.9536	28.6416	28.8533	29.0496	29.0016	28.3885	29.8363	29.6654	29.4845	-0.9004	29.0423	-4.71903	0.000376422	0.0447626	0.370538
Q9NRQ2;C9J916;E9PHR9;C9J6E1	PLSCR4	25.8499	25.9817	26.907	25.4248	25.3772	25.4441	25.0145	25.2012	25.6823	26.122	26.0027	-0.7126	25.553	-4.50398	0.000559587	0.0481711	0.00472303
P10301;E9PQK5;E9PQC5	RRAS	27.6903	27.1552	28.0626	26.9203	26.5328	26.6747	26.8097	26.817	27.3725	27.4329	27.42	-0.6386	26.9639	-4.86852	0.000286705	0.0447626	0.621043
A0A087X1A5;O95793;Q5JW30;Q5JW28	STAU1	NA	24.3523	19.0185	23.6706	25.5882	25.2659	24.9804	NA	22.6891	22.5314	22.5806	2.2155	23.9453	4.57742	0.000738571	0.0486161	-0.185716
E9PDD2;P19320	VCAM1	23.9788	23.8271	NA	22.624	NA	22.6888	22.6381	22.0878	23.148	23.5837	23.9296	-0.9458	22.956	-4.76332	0.000701974	0.0486161	-0.104302
